# Supplementary material for: The dual nature of DNA damage response in obesity and bariatric surgery-induced weight loss
Source: Cell Death Dis. 2024 Sep 11;15(9):664. doi: 10.1038/s41419-024-06922-0 (PMC11387396; doi:10.1038/s41419-024-06922-0)
Supplement: Supplementary file 2 — Original data Table S2-S3-S4-S5-S6-S7-S8 [file 41419_2024_6922_MOESM2_ESM.xlsx]

## Sheet: Table S2
Supplementary Table 2: RPPA data of subcutaneous adipose tissue (SAT) and visceral adipose tissue (VAT) isolated from severely obese individuals (OBESE) and their normal weight controls (NW).
Antibody	Sample_Name	Sample_Type_2	Sample_Type_3	WEIGHT_STATUS	TISSUE_TYPE	MEAN
ATM_pS1981	CNT1	SCT	Adipose Tissue	NW	SAT	1684.67
ATM_pS1981	CNT4	SCT	Adipose Tissue	NW	SAT	800
ATM_pS1981	CNT2	SCT	Adipose Tissue	NW	SAT	2573.33
ATM_pS1981	CNT5	SCT	Adipose Tissue	NW	SAT	871.333
ATM_pS1981	CNT3	SCT	Adipose Tissue	NW	SAT	1763
ATM_pS1981	CNT6	SCT	Adipose Tissue	NW	SAT	4316
ATM_pS1981	OB13	SCT	Adipose Tissue	OBESE	SAT	2350.33
ATM_pS1981	OB19	SCT	Adipose Tissue	OBESE	SAT	1545.67
ATM_pS1981	OB26	SCT	Adipose Tissue	OBESE	SAT	847.333
ATM_pS1981	OB33	SCT	Adipose Tissue	OBESE	SAT	1438.67
ATM_pS1981	OB02	SCT	Adipose Tissue	OBESE	SAT	2607.33
ATM_pS1981	OB08	SCT	Adipose Tissue	OBESE	SAT	1867.33
ATM_pS1981	OB14	SCT	Adipose Tissue	OBESE	SAT	2031
ATM_pS1981	OB20	SCT	Adipose Tissue	OBESE	SAT	661.333
ATM_pS1981	OB27	SCT	Adipose Tissue	OBESE	SAT	1646
ATM_pS1981	OB34	SCT	Adipose Tissue	OBESE	SAT	1178
ATM_pS1981	OB03	SCT	Adipose Tissue	OBESE	SAT	2534.67
ATM_pS1981	OB09	SCT	Adipose Tissue	OBESE	SAT	3050.67
ATM_pS1981	OB15	SCT	Adipose Tissue	OBESE	SAT	2128.67
ATM_pS1981	OB21	SCT	Adipose Tissue	OBESE	SAT	997
ATM_pS1981	OB28	SCT	Adipose Tissue	OBESE	SAT	1907
ATM_pS1981	OB35	SCT	Adipose Tissue	OBESE	SAT	1570
ATM_pS1981	OB04	SCT	Adipose Tissue	OBESE	SAT	5421.33
ATM_pS1981	OB10	SCT	Adipose Tissue	OBESE	SAT	2267
ATM_pS1981	OB16	SCT	Adipose Tissue	OBESE	SAT	1669
ATM_pS1981	OB22	SCT	Adipose Tissue	OBESE	SAT	3162
ATM_pS1981	OB29	SCT	Adipose Tissue	OBESE	SAT	803.667
ATM_pS1981	OB36	SCT	Adipose Tissue	OBESE	SAT	1373.33
ATM_pS1981	OB05	SCT	Adipose Tissue	OBESE	SAT	3150
ATM_pS1981	OB11	SCT	Adipose Tissue	OBESE	SAT	2400
ATM_pS1981	OB17	SCT	Adipose Tissue	OBESE	SAT	4891.33
ATM_pS1981	OB23	SCT	Adipose Tissue	OBESE	SAT	1804.67
ATM_pS1981	OB30	SCT	Adipose Tissue	OBESE	SAT	1570
ATM_pS1981	OB06	SCT	Adipose Tissue	OBESE	SAT	6384.67
ATM_pS1981	OB12	SCT	Adipose Tissue	OBESE	SAT	2508.67
ATM_pS1981	OB18	SCT	Adipose Tissue	OBESE	SAT	2200
ATM_pS1981	OB25	SCT	Adipose Tissue	OBESE	SAT	2481.67
ATM_pS1981	OB32	SCT	Adipose Tissue	OBESE	SAT	1920
ATM_pS1981	CNT1	OM	Adipose Tissue	NW	VAT	1266
ATM_pS1981	CNT4	OM	Adipose Tissue	NW	VAT	1601
ATM_pS1981	CNT2	OM	Adipose Tissue	NW	VAT	1129.67
ATM_pS1981	CNT5	OM	Adipose Tissue	NW	VAT	1587.33
ATM_pS1981	CNT3	OM	Adipose Tissue	NW	VAT	1535
ATM_pS1981	CNT6	OM	Adipose Tissue	NW	VAT	2004.67
ATM_pS1981	CNT7	OM	Adipose Tissue	NW	VAT	673.333
ATM_pS1981	OB02	OM	Adipose Tissue	OBESE	VAT	2168.33
ATM_pS1981	OB08	OM	Adipose Tissue	OBESE	VAT	4454.33
ATM_pS1981	OB14	OM	Adipose Tissue	OBESE	VAT	3229.67
ATM_pS1981	OB20	OM	Adipose Tissue	OBESE	VAT	2815
ATM_pS1981	OB27	OM	Adipose Tissue	OBESE	VAT	1861.67
ATM_pS1981	OB34	OM	Adipose Tissue	OBESE	VAT	3321.67
ATM_pS1981	OB03	OM	Adipose Tissue	OBESE	VAT	4791
ATM_pS1981	OB09	OM	Adipose Tissue	OBESE	VAT	2219.67
ATM_pS1981	OB15	OM	Adipose Tissue	OBESE	VAT	3708
ATM_pS1981	OB21	OM	Adipose Tissue	OBESE	VAT	2673.67
ATM_pS1981	OB28	OM	Adipose Tissue	OBESE	VAT	2563.33
ATM_pS1981	OB35	OM	Adipose Tissue	OBESE	VAT	1014
ATM_pS1981	OB04	OM	Adipose Tissue	OBESE	VAT	3896.33
ATM_pS1981	OB10	OM	Adipose Tissue	OBESE	VAT	1492
ATM_pS1981	OB16	OM	Adipose Tissue	OBESE	VAT	3553
ATM_pS1981	OB22	OM	Adipose Tissue	OBESE	VAT	2573.33
ATM_pS1981	OB29	OM	Adipose Tissue	OBESE	VAT	3609.33
ATM_pS1981	OB36	OM	Adipose Tissue	OBESE	VAT	2705.67
ATM_pS1981	OB05	OM	Adipose Tissue	OBESE	VAT	5173.67
ATM_pS1981	OB11	OM	Adipose Tissue	OBESE	VAT	2916.67
ATM_pS1981	OB17	OM	Adipose Tissue	OBESE	VAT	3353.33
ATM_pS1981	OB23	OM	Adipose Tissue	OBESE	VAT	2368.33
ATM_pS1981	OB30	OM	Adipose Tissue	OBESE	VAT	2496
ATM_pS1981	OB06	OM	Adipose Tissue	OBESE	VAT	5309
ATM_pS1981	OB12	OM	Adipose Tissue	OBESE	VAT	5993.33
ATM_pS1981	OB18	OM	Adipose Tissue	OBESE	VAT	5670.67
ATM_pS1981	OB25	OM	Adipose Tissue	OBESE	VAT	3074.67
ATM_pS1981	OB32	OM	Adipose Tissue	OBESE	VAT	3168.67
ATM_pS1981	OB01	OM	Adipose Tissue	OBESE	VAT	7932.33
ATM_pS1981	OB07	OM	Adipose Tissue	OBESE	VAT	5391.67
ATM_pS1981	OB13	OM	Adipose Tissue	OBESE	VAT	2288
ATM_pS1981	OB19	OM	Adipose Tissue	OBESE	VAT	4891
ATM_pS1981	OB26	OM	Adipose Tissue	OBESE	VAT	792.333
ATM_pS1981	OB33	OM	Adipose Tissue	OBESE	VAT	2411
ATR_pS428	CNT1	SCT	Adipose Tissue	NW	SAT	4020.33
ATR_pS428	CNT4	SCT	Adipose Tissue	NW	SAT	1229.67
ATR_pS428	CNT2	SCT	Adipose Tissue	NW	SAT	8656.33
ATR_pS428	CNT5	SCT	Adipose Tissue	NW	SAT	1678.67
ATR_pS428	CNT3	SCT	Adipose Tissue	NW	SAT	4561
ATR_pS428	CNT6	SCT	Adipose Tissue	NW	SAT	12810.7
ATR_pS428	OB13	SCT	Adipose Tissue	OBESE	SAT	4465
ATR_pS428	OB19	SCT	Adipose Tissue	OBESE	SAT	3440
ATR_pS428	OB26	SCT	Adipose Tissue	OBESE	SAT	1762
ATR_pS428	OB33	SCT	Adipose Tissue	OBESE	SAT	3665
ATR_pS428	OB02	SCT	Adipose Tissue	OBESE	SAT	5343.33
ATR_pS428	OB08	SCT	Adipose Tissue	OBESE	SAT	3751
ATR_pS428	OB14	SCT	Adipose Tissue	OBESE	SAT	4223
ATR_pS428	OB20	SCT	Adipose Tissue	OBESE	SAT	935
ATR_pS428	OB27	SCT	Adipose Tissue	OBESE	SAT	3556.67
ATR_pS428	OB34	SCT	Adipose Tissue	OBESE	SAT	2357
ATR_pS428	OB03	SCT	Adipose Tissue	OBESE	SAT	7444.33
ATR_pS428	OB09	SCT	Adipose Tissue	OBESE	SAT	7088.67
ATR_pS428	OB15	SCT	Adipose Tissue	OBESE	SAT	5411.67
ATR_pS428	OB21	SCT	Adipose Tissue	OBESE	SAT	1945.67
ATR_pS428	OB28	SCT	Adipose Tissue	OBESE	SAT	3689
ATR_pS428	OB35	SCT	Adipose Tissue	OBESE	SAT	3513.67
ATR_pS428	OB04	SCT	Adipose Tissue	OBESE	SAT	10109.3
ATR_pS428	OB10	SCT	Adipose Tissue	OBESE	SAT	5728
ATR_pS428	OB16	SCT	Adipose Tissue	OBESE	SAT	3638
ATR_pS428	OB22	SCT	Adipose Tissue	OBESE	SAT	10692.3
ATR_pS428	OB29	SCT	Adipose Tissue	OBESE	SAT	1316
ATR_pS428	OB36	SCT	Adipose Tissue	OBESE	SAT	3554.67
ATR_pS428	OB05	SCT	Adipose Tissue	OBESE	SAT	8387.67
ATR_pS428	OB11	SCT	Adipose Tissue	OBESE	SAT	6072
ATR_pS428	OB17	SCT	Adipose Tissue	OBESE	SAT	11543
ATR_pS428	OB23	SCT	Adipose Tissue	OBESE	SAT	4028.67
ATR_pS428	OB30	SCT	Adipose Tissue	OBESE	SAT	3573.67
ATR_pS428	OB06	SCT	Adipose Tissue	OBESE	SAT	17768.7
ATR_pS428	OB12	SCT	Adipose Tissue	OBESE	SAT	5221
ATR_pS428	OB18	SCT	Adipose Tissue	OBESE	SAT	6509.67
ATR_pS428	OB25	SCT	Adipose Tissue	OBESE	SAT	6722.33
ATR_pS428	OB32	SCT	Adipose Tissue	OBESE	SAT	5559.67
ATR_pS428	CNT1	OM	Adipose Tissue	NW	VAT	2727
ATR_pS428	CNT4	OM	Adipose Tissue	NW	VAT	2910.67
ATR_pS428	CNT2	OM	Adipose Tissue	NW	VAT	480
ATR_pS428	CNT5	OM	Adipose Tissue	NW	VAT	4072.67
ATR_pS428	CNT3	OM	Adipose Tissue	NW	VAT	3507
ATR_pS428	CNT6	OM	Adipose Tissue	NW	VAT	5423
ATR_pS428	CNT7	OM	Adipose Tissue	NW	VAT	950
ATR_pS428	OB02	OM	Adipose Tissue	OBESE	VAT	4335.67
ATR_pS428	OB08	OM	Adipose Tissue	OBESE	VAT	8475.33
ATR_pS428	OB14	OM	Adipose Tissue	OBESE	VAT	6614.33
ATR_pS428	OB20	OM	Adipose Tissue	OBESE	VAT	5716.67
ATR_pS428	OB27	OM	Adipose Tissue	OBESE	VAT	3634.33
ATR_pS428	OB34	OM	Adipose Tissue	OBESE	VAT	9396
ATR_pS428	OB03	OM	Adipose Tissue	OBESE	VAT	13754
ATR_pS428	OB09	OM	Adipose Tissue	OBESE	VAT	4351
ATR_pS428	OB15	OM	Adipose Tissue	OBESE	VAT	8210.67
ATR_pS428	OB21	OM	Adipose Tissue	OBESE	VAT	7560.67
ATR_pS428	OB28	OM	Adipose Tissue	OBESE	VAT	6198.67
ATR_pS428	OB35	OM	Adipose Tissue	OBESE	VAT	2031.67
ATR_pS428	OB04	OM	Adipose Tissue	OBESE	VAT	8382.67
ATR_pS428	OB10	OM	Adipose Tissue	OBESE	VAT	3789.67
ATR_pS428	OB16	OM	Adipose Tissue	OBESE	VAT	8362.67
ATR_pS428	OB22	OM	Adipose Tissue	OBESE	VAT	7991.67
ATR_pS428	OB29	OM	Adipose Tissue	OBESE	VAT	7864.33
ATR_pS428	OB36	OM	Adipose Tissue	OBESE	VAT	6253.33
ATR_pS428	OB05	OM	Adipose Tissue	OBESE	VAT	16702.3
ATR_pS428	OB11	OM	Adipose Tissue	OBESE	VAT	6903
ATR_pS428	OB17	OM	Adipose Tissue	OBESE	VAT	12126.7
ATR_pS428	OB23	OM	Adipose Tissue	OBESE	VAT	6078
ATR_pS428	OB30	OM	Adipose Tissue	OBESE	VAT	7617.33
ATR_pS428	OB06	OM	Adipose Tissue	OBESE	VAT	14238.7
ATR_pS428	OB12	OM	Adipose Tissue	OBESE	VAT	14082.7
ATR_pS428	OB18	OM	Adipose Tissue	OBESE	VAT	15152.3
ATR_pS428	OB25	OM	Adipose Tissue	OBESE	VAT	8728.67
ATR_pS428	OB32	OM	Adipose Tissue	OBESE	VAT	7363.67
ATR_pS428	OB01	OM	Adipose Tissue	OBESE	VAT	22316
ATR_pS428	OB07	OM	Adipose Tissue	OBESE	VAT	12595.7
ATR_pS428	OB13	OM	Adipose Tissue	OBESE	VAT	5949
ATR_pS428	OB19	OM	Adipose Tissue	OBESE	VAT	11704
ATR_pS428	OB26	OM	Adipose Tissue	OBESE	VAT	1521.33
ATR_pS428	OB33	OM	Adipose Tissue	OBESE	VAT	6629.33
Chk1_pS317	CNT1	SCT	Adipose Tissue	NW	SAT	2296.67
Chk1_pS317	CNT4	SCT	Adipose Tissue	NW	SAT	1146
Chk1_pS317	CNT2	SCT	Adipose Tissue	NW	SAT	3935.33
Chk1_pS317	CNT5	SCT	Adipose Tissue	NW	SAT	1378.33
Chk1_pS317	CNT3	SCT	Adipose Tissue	NW	SAT	1967
Chk1_pS317	CNT6	SCT	Adipose Tissue	NW	SAT	13703
Chk1_pS317	OB13	SCT	Adipose Tissue	OBESE	SAT	3716
Chk1_pS317	OB19	SCT	Adipose Tissue	OBESE	SAT	2381.33
Chk1_pS317	OB26	SCT	Adipose Tissue	OBESE	SAT	1205.33
Chk1_pS317	OB33	SCT	Adipose Tissue	OBESE	SAT	5558
Chk1_pS317	OB02	SCT	Adipose Tissue	OBESE	SAT	3596.33
Chk1_pS317	OB08	SCT	Adipose Tissue	OBESE	SAT	8262.67
Chk1_pS317	OB14	SCT	Adipose Tissue	OBESE	SAT	3902.33
Chk1_pS317	OB20	SCT	Adipose Tissue	OBESE	SAT	1042.67
Chk1_pS317	OB27	SCT	Adipose Tissue	OBESE	SAT	2022.67
Chk1_pS317	OB34	SCT	Adipose Tissue	OBESE	SAT	2954
Chk1_pS317	OB03	SCT	Adipose Tissue	OBESE	SAT	7470.67
Chk1_pS317	OB09	SCT	Adipose Tissue	OBESE	SAT	7531.67
Chk1_pS317	OB15	SCT	Adipose Tissue	OBESE	SAT	4661
Chk1_pS317	OB21	SCT	Adipose Tissue	OBESE	SAT	1540.33
Chk1_pS317	OB28	SCT	Adipose Tissue	OBESE	SAT	5892
Chk1_pS317	OB35	SCT	Adipose Tissue	OBESE	SAT	2493
Chk1_pS317	OB04	SCT	Adipose Tissue	OBESE	SAT	14325
Chk1_pS317	OB10	SCT	Adipose Tissue	OBESE	SAT	3164.67
Chk1_pS317	OB16	SCT	Adipose Tissue	OBESE	SAT	3036.67
Chk1_pS317	OB22	SCT	Adipose Tissue	OBESE	SAT	25138
Chk1_pS317	OB29	SCT	Adipose Tissue	OBESE	SAT	1447.67
Chk1_pS317	OB36	SCT	Adipose Tissue	OBESE	SAT	2099
Chk1_pS317	OB05	SCT	Adipose Tissue	OBESE	SAT	4920.67
Chk1_pS317	OB11	SCT	Adipose Tissue	OBESE	SAT	3737.33
Chk1_pS317	OB17	SCT	Adipose Tissue	OBESE	SAT	8155
Chk1_pS317	OB23	SCT	Adipose Tissue	OBESE	SAT	5042.67
Chk1_pS317	OB30	SCT	Adipose Tissue	OBESE	SAT	1913.33
Chk1_pS317	OB06	SCT	Adipose Tissue	OBESE	SAT	14597.3
Chk1_pS317	OB12	SCT	Adipose Tissue	OBESE	SAT	5168.33
Chk1_pS317	OB18	SCT	Adipose Tissue	OBESE	SAT	2891.67
Chk1_pS317	OB25	SCT	Adipose Tissue	OBESE	SAT	3940.33
Chk1_pS317	OB32	SCT	Adipose Tissue	OBESE	SAT	4267.67
Chk1_pS317	CNT1	OM	Adipose Tissue	NW	VAT	1359
Chk1_pS317	CNT4	OM	Adipose Tissue	NW	VAT	2496
Chk1_pS317	CNT2	OM	Adipose Tissue	NW	VAT	797.667
Chk1_pS317	CNT5	OM	Adipose Tissue	NW	VAT	3530.67
Chk1_pS317	CNT3	OM	Adipose Tissue	NW	VAT	1879
Chk1_pS317	CNT6	OM	Adipose Tissue	NW	VAT	3304
Chk1_pS317	CNT7	OM	Adipose Tissue	NW	VAT	1527.33
Chk1_pS317	OB02	OM	Adipose Tissue	OBESE	VAT	4428.33
Chk1_pS317	OB08	OM	Adipose Tissue	OBESE	VAT	10058.7
Chk1_pS317	OB14	OM	Adipose Tissue	OBESE	VAT	8080.33
Chk1_pS317	OB20	OM	Adipose Tissue	OBESE	VAT	3575.33
Chk1_pS317	OB27	OM	Adipose Tissue	OBESE	VAT	4388
Chk1_pS317	OB34	OM	Adipose Tissue	OBESE	VAT	5407
Chk1_pS317	OB03	OM	Adipose Tissue	OBESE	VAT	20245
Chk1_pS317	OB09	OM	Adipose Tissue	OBESE	VAT	6286.33
Chk1_pS317	OB15	OM	Adipose Tissue	OBESE	VAT	4264.33
Chk1_pS317	OB21	OM	Adipose Tissue	OBESE	VAT	3108
Chk1_pS317	OB28	OM	Adipose Tissue	OBESE	VAT	4274
Chk1_pS317	OB35	OM	Adipose Tissue	OBESE	VAT	1560.33
Chk1_pS317	OB04	OM	Adipose Tissue	OBESE	VAT	10951
Chk1_pS317	OB10	OM	Adipose Tissue	OBESE	VAT	2378.67
Chk1_pS317	OB16	OM	Adipose Tissue	OBESE	VAT	8421.67
Chk1_pS317	OB22	OM	Adipose Tissue	OBESE	VAT	7988.33
Chk1_pS317	OB29	OM	Adipose Tissue	OBESE	VAT	3358.33
Chk1_pS317	OB36	OM	Adipose Tissue	OBESE	VAT	3199.33
Chk1_pS317	OB05	OM	Adipose Tissue	OBESE	VAT	14431
Chk1_pS317	OB11	OM	Adipose Tissue	OBESE	VAT	5395.33
Chk1_pS317	OB17	OM	Adipose Tissue	OBESE	VAT	6563
Chk1_pS317	OB23	OM	Adipose Tissue	OBESE	VAT	4829
Chk1_pS317	OB30	OM	Adipose Tissue	OBESE	VAT	2820.33
Chk1_pS317	OB06	OM	Adipose Tissue	OBESE	VAT	9827.67
Chk1_pS317	OB12	OM	Adipose Tissue	OBESE	VAT	14267
Chk1_pS317	OB18	OM	Adipose Tissue	OBESE	VAT	11293
Chk1_pS317	OB25	OM	Adipose Tissue	OBESE	VAT	4872
Chk1_pS317	OB32	OM	Adipose Tissue	OBESE	VAT	6022
Chk1_pS317	OB01	OM	Adipose Tissue	OBESE	VAT	28582.3
Chk1_pS317	OB07	OM	Adipose Tissue	OBESE	VAT	19461.3
Chk1_pS317	OB13	OM	Adipose Tissue	OBESE	VAT	4169.67
Chk1_pS317	OB19	OM	Adipose Tissue	OBESE	VAT	8771.33
Chk1_pS317	OB26	OM	Adipose Tissue	OBESE	VAT	3561.67
Chk1_pS317	OB33	OM	Adipose Tissue	OBESE	VAT	5591.67
Chk2_pT68	CNT1	SCT	Adipose Tissue	NW	SAT	7235.67
Chk2_pT68	CNT4	SCT	Adipose Tissue	NW	SAT	4035.33
Chk2_pT68	CNT2	SCT	Adipose Tissue	NW	SAT	8352.67
Chk2_pT68	CNT5	SCT	Adipose Tissue	NW	SAT	8178.67
Chk2_pT68	CNT3	SCT	Adipose Tissue	NW	SAT	6777
Chk2_pT68	CNT6	SCT	Adipose Tissue	NW	SAT	14575.7
Chk2_pT68	OB13	SCT	Adipose Tissue	OBESE	SAT	5751.33
Chk2_pT68	OB19	SCT	Adipose Tissue	OBESE	SAT	8625.33
Chk2_pT68	OB26	SCT	Adipose Tissue	OBESE	SAT	5357
Chk2_pT68	OB33	SCT	Adipose Tissue	OBESE	SAT	4852.33
Chk2_pT68	OB02	SCT	Adipose Tissue	OBESE	SAT	5506
Chk2_pT68	OB08	SCT	Adipose Tissue	OBESE	SAT	7019.67
Chk2_pT68	OB14	SCT	Adipose Tissue	OBESE	SAT	6784
Chk2_pT68	OB20	SCT	Adipose Tissue	OBESE	SAT	6819.33
Chk2_pT68	OB27	SCT	Adipose Tissue	OBESE	SAT	6865
Chk2_pT68	OB34	SCT	Adipose Tissue	OBESE	SAT	5798.33
Chk2_pT68	OB03	SCT	Adipose Tissue	OBESE	SAT	8995.33
Chk2_pT68	OB09	SCT	Adipose Tissue	OBESE	SAT	11285.2
Chk2_pT68	OB15	SCT	Adipose Tissue	OBESE	SAT	5118.67
Chk2_pT68	OB21	SCT	Adipose Tissue	OBESE	SAT	4967.67
Chk2_pT68	OB28	SCT	Adipose Tissue	OBESE	SAT	5086.67
Chk2_pT68	OB35	SCT	Adipose Tissue	OBESE	SAT	4755.67
Chk2_pT68	OB04	SCT	Adipose Tissue	OBESE	SAT	26373.7
Chk2_pT68	OB10	SCT	Adipose Tissue	OBESE	SAT	5469
Chk2_pT68	OB16	SCT	Adipose Tissue	OBESE	SAT	5022.33
Chk2_pT68	OB22	SCT	Adipose Tissue	OBESE	SAT	14376.7
Chk2_pT68	OB29	SCT	Adipose Tissue	OBESE	SAT	4975.33
Chk2_pT68	OB36	SCT	Adipose Tissue	OBESE	SAT	5964.67
Chk2_pT68	OB05	SCT	Adipose Tissue	OBESE	SAT	4854.33
Chk2_pT68	OB11	SCT	Adipose Tissue	OBESE	SAT	4839.33
Chk2_pT68	OB17	SCT	Adipose Tissue	OBESE	SAT	9182.33
Chk2_pT68	OB23	SCT	Adipose Tissue	OBESE	SAT	3709
Chk2_pT68	OB30	SCT	Adipose Tissue	OBESE	SAT	5500.67
Chk2_pT68	OB06	SCT	Adipose Tissue	OBESE	SAT	23391.7
Chk2_pT68	OB12	SCT	Adipose Tissue	OBESE	SAT	4850.33
Chk2_pT68	OB18	SCT	Adipose Tissue	OBESE	SAT	4676.33
Chk2_pT68	OB25	SCT	Adipose Tissue	OBESE	SAT	4581
Chk2_pT68	OB32	SCT	Adipose Tissue	OBESE	SAT	6625.67
Chk2_pT68	CNT1	OM	Adipose Tissue	NW	VAT	6421.67
Chk2_pT68	CNT4	OM	Adipose Tissue	NW	VAT	7559.83
Chk2_pT68	CNT2	OM	Adipose Tissue	NW	VAT	5052.67
Chk2_pT68	CNT5	OM	Adipose Tissue	NW	VAT	9267.67
Chk2_pT68	CNT3	OM	Adipose Tissue	NW	VAT	4875.67
Chk2_pT68	CNT6	OM	Adipose Tissue	NW	VAT	3507
Chk2_pT68	CNT7	OM	Adipose Tissue	NW	VAT	3328
Chk2_pT68	OB02	OM	Adipose Tissue	OBESE	VAT	6368.33
Chk2_pT68	OB08	OM	Adipose Tissue	OBESE	VAT	12887.7
Chk2_pT68	OB14	OM	Adipose Tissue	OBESE	VAT	9453
Chk2_pT68	OB20	OM	Adipose Tissue	OBESE	VAT	6589
Chk2_pT68	OB27	OM	Adipose Tissue	OBESE	VAT	6805.67
Chk2_pT68	OB34	OM	Adipose Tissue	OBESE	VAT	7760.33
Chk2_pT68	OB03	OM	Adipose Tissue	OBESE	VAT	18407.3
Chk2_pT68	OB09	OM	Adipose Tissue	OBESE	VAT	6904.67
Chk2_pT68	OB15	OM	Adipose Tissue	OBESE	VAT	6722
Chk2_pT68	OB21	OM	Adipose Tissue	OBESE	VAT	8618.33
Chk2_pT68	OB28	OM	Adipose Tissue	OBESE	VAT	5816.67
Chk2_pT68	OB35	OM	Adipose Tissue	OBESE	VAT	5964.67
Chk2_pT68	OB04	OM	Adipose Tissue	OBESE	VAT	17014
Chk2_pT68	OB10	OM	Adipose Tissue	OBESE	VAT	5176.67
Chk2_pT68	OB16	OM	Adipose Tissue	OBESE	VAT	7718
Chk2_pT68	OB22	OM	Adipose Tissue	OBESE	VAT	9823.33
Chk2_pT68	OB29	OM	Adipose Tissue	OBESE	VAT	5633.67
Chk2_pT68	OB36	OM	Adipose Tissue	OBESE	VAT	3938.67
Chk2_pT68	OB05	OM	Adipose Tissue	OBESE	VAT	15176.7
Chk2_pT68	OB11	OM	Adipose Tissue	OBESE	VAT	6877
Chk2_pT68	OB17	OM	Adipose Tissue	OBESE	VAT	7110
Chk2_pT68	OB23	OM	Adipose Tissue	OBESE	VAT	5686.33
Chk2_pT68	OB30	OM	Adipose Tissue	OBESE	VAT	5705
Chk2_pT68	OB06	OM	Adipose Tissue	OBESE	VAT	19281
Chk2_pT68	OB12	OM	Adipose Tissue	OBESE	VAT	16463
Chk2_pT68	OB18	OM	Adipose Tissue	OBESE	VAT	12445
Chk2_pT68	OB25	OM	Adipose Tissue	OBESE	VAT	5297.33
Chk2_pT68	OB32	OM	Adipose Tissue	OBESE	VAT	7186.67
Chk2_pT68	OB01	OM	Adipose Tissue	OBESE	VAT	32929.7
Chk2_pT68	OB07	OM	Adipose Tissue	OBESE	VAT	8088
Chk2_pT68	OB13	OM	Adipose Tissue	OBESE	VAT	3626
Chk2_pT68	OB19	OM	Adipose Tissue	OBESE	VAT	8113.67
Chk2_pT68	OB26	OM	Adipose Tissue	OBESE	VAT	3212.67
Chk2_pT68	OB33	OM	Adipose Tissue	OBESE	VAT	5665
H2AXg_pS139	CNT1	SCT	Adipose Tissue	NW	SAT	539.667
H2AXg_pS139	CNT4	SCT	Adipose Tissue	NW	SAT	444.333
H2AXg_pS139	CNT2	SCT	Adipose Tissue	NW	SAT	724
H2AXg_pS139	CNT5	SCT	Adipose Tissue	NW	SAT	438.667
H2AXg_pS139	CNT3	SCT	Adipose Tissue	NW	SAT	1115
H2AXg_pS139	CNT6	SCT	Adipose Tissue	NW	SAT	1805.67
H2AXg_pS139	OB13	SCT	Adipose Tissue	OBESE	SAT	436.667
H2AXg_pS139	OB19	SCT	Adipose Tissue	OBESE	SAT	401.333
H2AXg_pS139	OB26	SCT	Adipose Tissue	OBESE	SAT	224
H2AXg_pS139	OB33	SCT	Adipose Tissue	OBESE	SAT	456.333
H2AXg_pS139	OB02	SCT	Adipose Tissue	OBESE	SAT	396.667
H2AXg_pS139	OB08	SCT	Adipose Tissue	OBESE	SAT	749.667
H2AXg_pS139	OB14	SCT	Adipose Tissue	OBESE	SAT	575.333
H2AXg_pS139	OB20	SCT	Adipose Tissue	OBESE	SAT	202.433
H2AXg_pS139	OB27	SCT	Adipose Tissue	OBESE	SAT	456.333
H2AXg_pS139	OB34	SCT	Adipose Tissue	OBESE	SAT	781.667
H2AXg_pS139	OB03	SCT	Adipose Tissue	OBESE	SAT	728.667
H2AXg_pS139	OB09	SCT	Adipose Tissue	OBESE	SAT	924.5
H2AXg_pS139	OB15	SCT	Adipose Tissue	OBESE	SAT	670.333
H2AXg_pS139	OB21	SCT	Adipose Tissue	OBESE	SAT	612.667
H2AXg_pS139	OB28	SCT	Adipose Tissue	OBESE	SAT	618.667
H2AXg_pS139	OB35	SCT	Adipose Tissue	OBESE	SAT	538
H2AXg_pS139	OB04	SCT	Adipose Tissue	OBESE	SAT	1754.33
H2AXg_pS139	OB10	SCT	Adipose Tissue	OBESE	SAT	601.333
H2AXg_pS139	OB16	SCT	Adipose Tissue	OBESE	SAT	375.333
H2AXg_pS139	OB22	SCT	Adipose Tissue	OBESE	SAT	1980.33
H2AXg_pS139	OB29	SCT	Adipose Tissue	OBESE	SAT	262
H2AXg_pS139	OB36	SCT	Adipose Tissue	OBESE	SAT	437
H2AXg_pS139	OB05	SCT	Adipose Tissue	OBESE	SAT	628.333
H2AXg_pS139	OB11	SCT	Adipose Tissue	OBESE	SAT	698.333
H2AXg_pS139	OB17	SCT	Adipose Tissue	OBESE	SAT	1232.33
H2AXg_pS139	OB23	SCT	Adipose Tissue	OBESE	SAT	2385.67
H2AXg_pS139	OB30	SCT	Adipose Tissue	OBESE	SAT	438
H2AXg_pS139	OB06	SCT	Adipose Tissue	OBESE	SAT	1572.67
H2AXg_pS139	OB12	SCT	Adipose Tissue	OBESE	SAT	842.333
H2AXg_pS139	OB18	SCT	Adipose Tissue	OBESE	SAT	529
H2AXg_pS139	OB25	SCT	Adipose Tissue	OBESE	SAT	496.333
H2AXg_pS139	OB32	SCT	Adipose Tissue	OBESE	SAT	758
H2AXg_pS139	CNT1	OM	Adipose Tissue	NW	VAT	218.667
H2AXg_pS139	CNT4	OM	Adipose Tissue	NW	VAT	496.667
H2AXg_pS139	CNT2	OM	Adipose Tissue	NW	VAT	227.3
H2AXg_pS139	CNT5	OM	Adipose Tissue	NW	VAT	932.167
H2AXg_pS139	CNT3	OM	Adipose Tissue	NW	VAT	449.667
H2AXg_pS139	CNT6	OM	Adipose Tissue	NW	VAT	612.667
H2AXg_pS139	CNT7	OM	Adipose Tissue	NW	VAT	255
H2AXg_pS139	OB02	OM	Adipose Tissue	OBESE	VAT	545.333
H2AXg_pS139	OB08	OM	Adipose Tissue	OBESE	VAT	1239.67
H2AXg_pS139	OB14	OM	Adipose Tissue	OBESE	VAT	831.333
H2AXg_pS139	OB20	OM	Adipose Tissue	OBESE	VAT	564
H2AXg_pS139	OB27	OM	Adipose Tissue	OBESE	VAT	634.333
H2AXg_pS139	OB34	OM	Adipose Tissue	OBESE	VAT	751.667
H2AXg_pS139	OB03	OM	Adipose Tissue	OBESE	VAT	1675.67
H2AXg_pS139	OB09	OM	Adipose Tissue	OBESE	VAT	632.667
H2AXg_pS139	OB15	OM	Adipose Tissue	OBESE	VAT	623
H2AXg_pS139	OB21	OM	Adipose Tissue	OBESE	VAT	650
H2AXg_pS139	OB28	OM	Adipose Tissue	OBESE	VAT	663.667
H2AXg_pS139	OB35	OM	Adipose Tissue	OBESE	VAT	500
H2AXg_pS139	OB04	OM	Adipose Tissue	OBESE	VAT	1301.17
H2AXg_pS139	OB10	OM	Adipose Tissue	OBESE	VAT	737.333
H2AXg_pS139	OB16	OM	Adipose Tissue	OBESE	VAT	812.667
H2AXg_pS139	OB22	OM	Adipose Tissue	OBESE	VAT	959.667
H2AXg_pS139	OB29	OM	Adipose Tissue	OBESE	VAT	1638.67
H2AXg_pS139	OB36	OM	Adipose Tissue	OBESE	VAT	604
H2AXg_pS139	OB05	OM	Adipose Tissue	OBESE	VAT	2294
H2AXg_pS139	OB11	OM	Adipose Tissue	OBESE	VAT	1236.33
H2AXg_pS139	OB17	OM	Adipose Tissue	OBESE	VAT	962.667
H2AXg_pS139	OB23	OM	Adipose Tissue	OBESE	VAT	1297.67
H2AXg_pS139	OB30	OM	Adipose Tissue	OBESE	VAT	923.333
H2AXg_pS139	OB06	OM	Adipose Tissue	OBESE	VAT	2391
H2AXg_pS139	OB12	OM	Adipose Tissue	OBESE	VAT	1883.67
H2AXg_pS139	OB18	OM	Adipose Tissue	OBESE	VAT	1512
H2AXg_pS139	OB25	OM	Adipose Tissue	OBESE	VAT	1124.33
H2AXg_pS139	OB32	OM	Adipose Tissue	OBESE	VAT	865.667
H2AXg_pS139	OB01	OM	Adipose Tissue	OBESE	VAT	5120.67
H2AXg_pS139	OB07	OM	Adipose Tissue	OBESE	VAT	1606.67
H2AXg_pS139	OB13	OM	Adipose Tissue	OBESE	VAT	690.333
H2AXg_pS139	OB19	OM	Adipose Tissue	OBESE	VAT	934.333
H2AXg_pS139	OB26	OM	Adipose Tissue	OBESE	VAT	404
H2AXg_pS139	OB33	OM	Adipose Tissue	OBESE	VAT	740.667
KAP1_pS284	CNT1	SCT	Adipose Tissue	NW	SAT	2685
KAP1_pS284	CNT4	SCT	Adipose Tissue	NW	SAT	1876.67
KAP1_pS284	CNT2	SCT	Adipose Tissue	NW	SAT	4342.33
KAP1_pS284	CNT5	SCT	Adipose Tissue	NW	SAT	4062.67
KAP1_pS284	CNT3	SCT	Adipose Tissue	NW	SAT	2640
KAP1_pS284	CNT6	SCT	Adipose Tissue	NW	SAT	3854.33
KAP1_pS284	OB13	SCT	Adipose Tissue	OBESE	SAT	3583.33
KAP1_pS284	OB19	SCT	Adipose Tissue	OBESE	SAT	4245.67
KAP1_pS284	OB26	SCT	Adipose Tissue	OBESE	SAT	2167
KAP1_pS284	OB33	SCT	Adipose Tissue	OBESE	SAT	3849.33
KAP1_pS284	OB02	SCT	Adipose Tissue	OBESE	SAT	3700.33
KAP1_pS284	OB08	SCT	Adipose Tissue	OBESE	SAT	3242.33
KAP1_pS284	OB14	SCT	Adipose Tissue	OBESE	SAT	2881.67
KAP1_pS284	OB20	SCT	Adipose Tissue	OBESE	SAT	1309.67
KAP1_pS284	OB27	SCT	Adipose Tissue	OBESE	SAT	4117.67
KAP1_pS284	OB34	SCT	Adipose Tissue	OBESE	SAT	2322
KAP1_pS284	OB03	SCT	Adipose Tissue	OBESE	SAT	4729.67
KAP1_pS284	OB09	SCT	Adipose Tissue	OBESE	SAT	6950.17
KAP1_pS284	OB15	SCT	Adipose Tissue	OBESE	SAT	5588
KAP1_pS284	OB21	SCT	Adipose Tissue	OBESE	SAT	2043
KAP1_pS284	OB28	SCT	Adipose Tissue	OBESE	SAT	4553.33
KAP1_pS284	OB35	SCT	Adipose Tissue	OBESE	SAT	3814.67
KAP1_pS284	OB04	SCT	Adipose Tissue	OBESE	SAT	7070.67
KAP1_pS284	OB10	SCT	Adipose Tissue	OBESE	SAT	4153.33
KAP1_pS284	OB16	SCT	Adipose Tissue	OBESE	SAT	3277
KAP1_pS284	OB22	SCT	Adipose Tissue	OBESE	SAT	8173
KAP1_pS284	OB29	SCT	Adipose Tissue	OBESE	SAT	1886.67
KAP1_pS284	OB36	SCT	Adipose Tissue	OBESE	SAT	3743
KAP1_pS284	OB05	SCT	Adipose Tissue	OBESE	SAT	3484
KAP1_pS284	OB11	SCT	Adipose Tissue	OBESE	SAT	2561
KAP1_pS284	OB17	SCT	Adipose Tissue	OBESE	SAT	6128.67
KAP1_pS284	OB23	SCT	Adipose Tissue	OBESE	SAT	2565.33
KAP1_pS284	OB30	SCT	Adipose Tissue	OBESE	SAT	1691.33
KAP1_pS284	OB06	SCT	Adipose Tissue	OBESE	SAT	6263.33
KAP1_pS284	OB12	SCT	Adipose Tissue	OBESE	SAT	1980
KAP1_pS284	OB18	SCT	Adipose Tissue	OBESE	SAT	1844
KAP1_pS284	OB25	SCT	Adipose Tissue	OBESE	SAT	2401.67
KAP1_pS284	OB32	SCT	Adipose Tissue	OBESE	SAT	2238
KAP1_pS284	CNT1	OM	Adipose Tissue	NW	VAT	1763
KAP1_pS284	CNT4	OM	Adipose Tissue	NW	VAT	5042
KAP1_pS284	CNT2	OM	Adipose Tissue	NW	VAT	515.667
KAP1_pS284	CNT5	OM	Adipose Tissue	NW	VAT	4310.33
KAP1_pS284	CNT3	OM	Adipose Tissue	NW	VAT	1759.67
KAP1_pS284	CNT6	OM	Adipose Tissue	NW	VAT	1426
KAP1_pS284	CNT7	OM	Adipose Tissue	NW	VAT	592.333
KAP1_pS284	OB02	OM	Adipose Tissue	OBESE	VAT	3377.33
KAP1_pS284	OB08	OM	Adipose Tissue	OBESE	VAT	5394.67
KAP1_pS284	OB14	OM	Adipose Tissue	OBESE	VAT	4307.33
KAP1_pS284	OB20	OM	Adipose Tissue	OBESE	VAT	4000.67
KAP1_pS284	OB27	OM	Adipose Tissue	OBESE	VAT	4698
KAP1_pS284	OB34	OM	Adipose Tissue	OBESE	VAT	5705.67
KAP1_pS284	OB03	OM	Adipose Tissue	OBESE	VAT	5867.33
KAP1_pS284	OB09	OM	Adipose Tissue	OBESE	VAT	3443
KAP1_pS284	OB15	OM	Adipose Tissue	OBESE	VAT	4537.67
KAP1_pS284	OB21	OM	Adipose Tissue	OBESE	VAT	2775.67
KAP1_pS284	OB28	OM	Adipose Tissue	OBESE	VAT	4863.33
KAP1_pS284	OB35	OM	Adipose Tissue	OBESE	VAT	1872.67
KAP1_pS284	OB04	OM	Adipose Tissue	OBESE	VAT	5292.83
KAP1_pS284	OB10	OM	Adipose Tissue	OBESE	VAT	1747.67
KAP1_pS284	OB16	OM	Adipose Tissue	OBESE	VAT	5640.67
KAP1_pS284	OB22	OM	Adipose Tissue	OBESE	VAT	6336.33
KAP1_pS284	OB29	OM	Adipose Tissue	OBESE	VAT	4005.33
KAP1_pS284	OB36	OM	Adipose Tissue	OBESE	VAT	3861
KAP1_pS284	OB05	OM	Adipose Tissue	OBESE	VAT	5136.33
KAP1_pS284	OB11	OM	Adipose Tissue	OBESE	VAT	3226
KAP1_pS284	OB17	OM	Adipose Tissue	OBESE	VAT	5086
KAP1_pS284	OB23	OM	Adipose Tissue	OBESE	VAT	3280
KAP1_pS284	OB30	OM	Adipose Tissue	OBESE	VAT	2377.67
KAP1_pS284	OB06	OM	Adipose Tissue	OBESE	VAT	4042.67
KAP1_pS284	OB12	OM	Adipose Tissue	OBESE	VAT	3950.67
KAP1_pS284	OB18	OM	Adipose Tissue	OBESE	VAT	5124
KAP1_pS284	OB25	OM	Adipose Tissue	OBESE	VAT	2097
KAP1_pS284	OB32	OM	Adipose Tissue	OBESE	VAT	3346.33
KAP1_pS284	OB01	OM	Adipose Tissue	OBESE	VAT	5245.33
KAP1_pS284	OB07	OM	Adipose Tissue	OBESE	VAT	2811.67
KAP1_pS284	OB13	OM	Adipose Tissue	OBESE	VAT	1158.33
KAP1_pS284	OB19	OM	Adipose Tissue	OBESE	VAT	2004.33
KAP1_pS284	OB26	OM	Adipose Tissue	OBESE	VAT	651
KAP1_pS284	OB33	OM	Adipose Tissue	OBESE	VAT	1730.67
mTOR_pS2448	CNT1	SCT	Adipose Tissue	NW	SAT	2888
mTOR_pS2448	CNT4	SCT	Adipose Tissue	NW	SAT	428.667
mTOR_pS2448	CNT2	SCT	Adipose Tissue	NW	SAT	4867
mTOR_pS2448	CNT5	SCT	Adipose Tissue	NW	SAT	2299.33
mTOR_pS2448	CNT3	SCT	Adipose Tissue	NW	SAT	2639.67
mTOR_pS2448	CNT6	SCT	Adipose Tissue	NW	SAT	8565.33
mTOR_pS2448	OB13	SCT	Adipose Tissue	OBESE	SAT	4742.33
mTOR_pS2448	OB19	SCT	Adipose Tissue	OBESE	SAT	3902.67
mTOR_pS2448	OB26	SCT	Adipose Tissue	OBESE	SAT	1778.33
mTOR_pS2448	OB33	SCT	Adipose Tissue	OBESE	SAT	4105.67
mTOR_pS2448	OB02	SCT	Adipose Tissue	OBESE	SAT	7521.33
mTOR_pS2448	OB08	SCT	Adipose Tissue	OBESE	SAT	3298
mTOR_pS2448	OB14	SCT	Adipose Tissue	OBESE	SAT	4506.67
mTOR_pS2448	OB20	SCT	Adipose Tissue	OBESE	SAT	518
mTOR_pS2448	OB27	SCT	Adipose Tissue	OBESE	SAT	4435.67
mTOR_pS2448	OB34	SCT	Adipose Tissue	OBESE	SAT	2310
mTOR_pS2448	OB03	SCT	Adipose Tissue	OBESE	SAT	6673.33
mTOR_pS2448	OB09	SCT	Adipose Tissue	OBESE	SAT	7355
mTOR_pS2448	OB15	SCT	Adipose Tissue	OBESE	SAT	5242.67
mTOR_pS2448	OB21	SCT	Adipose Tissue	OBESE	SAT	1829
mTOR_pS2448	OB28	SCT	Adipose Tissue	OBESE	SAT	3037
mTOR_pS2448	OB35	SCT	Adipose Tissue	OBESE	SAT	4350.67
mTOR_pS2448	OB04	SCT	Adipose Tissue	OBESE	SAT	10903.7
mTOR_pS2448	OB10	SCT	Adipose Tissue	OBESE	SAT	4302.67
mTOR_pS2448	OB16	SCT	Adipose Tissue	OBESE	SAT	2558.67
mTOR_pS2448	OB22	SCT	Adipose Tissue	OBESE	SAT	7047.33
mTOR_pS2448	OB29	SCT	Adipose Tissue	OBESE	SAT	712.667
mTOR_pS2448	OB36	SCT	Adipose Tissue	OBESE	SAT	2996
mTOR_pS2448	OB05	SCT	Adipose Tissue	OBESE	SAT	5007
mTOR_pS2448	OB11	SCT	Adipose Tissue	OBESE	SAT	2813
mTOR_pS2448	OB17	SCT	Adipose Tissue	OBESE	SAT	7113
mTOR_pS2448	OB23	SCT	Adipose Tissue	OBESE	SAT	1744.67
mTOR_pS2448	OB30	SCT	Adipose Tissue	OBESE	SAT	1875.67
mTOR_pS2448	OB06	SCT	Adipose Tissue	OBESE	SAT	7850
mTOR_pS2448	OB12	SCT	Adipose Tissue	OBESE	SAT	3168
mTOR_pS2448	OB18	SCT	Adipose Tissue	OBESE	SAT	2379.67
mTOR_pS2448	OB25	SCT	Adipose Tissue	OBESE	SAT	2278.67
mTOR_pS2448	OB32	SCT	Adipose Tissue	OBESE	SAT	2028.67
mTOR_pS2448	CNT1	OM	Adipose Tissue	NW	VAT	2388.33
mTOR_pS2448	CNT4	OM	Adipose Tissue	NW	VAT	2921.67
mTOR_pS2448	CNT2	OM	Adipose Tissue	NW	VAT	104.867
mTOR_pS2448	CNT5	OM	Adipose Tissue	NW	VAT	4261.5
mTOR_pS2448	CNT3	OM	Adipose Tissue	NW	VAT	2891.67
mTOR_pS2448	CNT6	OM	Adipose Tissue	NW	VAT	3263
mTOR_pS2448	CNT7	OM	Adipose Tissue	NW	VAT	175.7
mTOR_pS2448	OB02	OM	Adipose Tissue	OBESE	VAT	3457
mTOR_pS2448	OB08	OM	Adipose Tissue	OBESE	VAT	9266.67
mTOR_pS2448	OB14	OM	Adipose Tissue	OBESE	VAT	7320
mTOR_pS2448	OB20	OM	Adipose Tissue	OBESE	VAT	8008
mTOR_pS2448	OB27	OM	Adipose Tissue	OBESE	VAT	5750.33
mTOR_pS2448	OB34	OM	Adipose Tissue	OBESE	VAT	10346
mTOR_pS2448	OB03	OM	Adipose Tissue	OBESE	VAT	10521.7
mTOR_pS2448	OB09	OM	Adipose Tissue	OBESE	VAT	5525.67
mTOR_pS2448	OB15	OM	Adipose Tissue	OBESE	VAT	7955.67
mTOR_pS2448	OB21	OM	Adipose Tissue	OBESE	VAT	8576
mTOR_pS2448	OB28	OM	Adipose Tissue	OBESE	VAT	6949.67
mTOR_pS2448	OB35	OM	Adipose Tissue	OBESE	VAT	1811.33
mTOR_pS2448	OB04	OM	Adipose Tissue	OBESE	VAT	6342.5
mTOR_pS2448	OB10	OM	Adipose Tissue	OBESE	VAT	2804
mTOR_pS2448	OB16	OM	Adipose Tissue	OBESE	VAT	5939
mTOR_pS2448	OB22	OM	Adipose Tissue	OBESE	VAT	5888
mTOR_pS2448	OB29	OM	Adipose Tissue	OBESE	VAT	5708.33
mTOR_pS2448	OB36	OM	Adipose Tissue	OBESE	VAT	5930
mTOR_pS2448	OB05	OM	Adipose Tissue	OBESE	VAT	9302.67
mTOR_pS2448	OB11	OM	Adipose Tissue	OBESE	VAT	3756.33
mTOR_pS2448	OB17	OM	Adipose Tissue	OBESE	VAT	8563.67
mTOR_pS2448	OB23	OM	Adipose Tissue	OBESE	VAT	3574.33
mTOR_pS2448	OB30	OM	Adipose Tissue	OBESE	VAT	5423.67
mTOR_pS2448	OB06	OM	Adipose Tissue	OBESE	VAT	5583.33
mTOR_pS2448	OB12	OM	Adipose Tissue	OBESE	VAT	10861.3
mTOR_pS2448	OB18	OM	Adipose Tissue	OBESE	VAT	7289.67
mTOR_pS2448	OB25	OM	Adipose Tissue	OBESE	VAT	3805.67
mTOR_pS2448	OB32	OM	Adipose Tissue	OBESE	VAT	4813.67
mTOR_pS2448	OB01	OM	Adipose Tissue	OBESE	VAT	6209
mTOR_pS2448	OB07	OM	Adipose Tissue	OBESE	VAT	4360
mTOR_pS2448	OB13	OM	Adipose Tissue	OBESE	VAT	1389.33
mTOR_pS2448	OB19	OM	Adipose Tissue	OBESE	VAT	4076.33
mTOR_pS2448	OB26	OM	Adipose Tissue	OBESE	VAT	288.667
mTOR_pS2448	OB33	OM	Adipose Tissue	OBESE	VAT	1637
mTOR_pS2481	CNT1	SCT	Adipose Tissue	NW	SAT	3093.67
mTOR_pS2481	CNT4	SCT	Adipose Tissue	NW	SAT	1687
mTOR_pS2481	CNT2	SCT	Adipose Tissue	NW	SAT	4537
mTOR_pS2481	CNT5	SCT	Adipose Tissue	NW	SAT	1728
mTOR_pS2481	CNT3	SCT	Adipose Tissue	NW	SAT	3075
mTOR_pS2481	CNT6	SCT	Adipose Tissue	NW	SAT	10868.7
mTOR_pS2481	OB13	SCT	Adipose Tissue	OBESE	SAT	3677.33
mTOR_pS2481	OB19	SCT	Adipose Tissue	OBESE	SAT	2801.67
mTOR_pS2481	OB26	SCT	Adipose Tissue	OBESE	SAT	1635
mTOR_pS2481	OB33	SCT	Adipose Tissue	OBESE	SAT	2673
mTOR_pS2481	OB02	SCT	Adipose Tissue	OBESE	SAT	5359.67
mTOR_pS2481	OB08	SCT	Adipose Tissue	OBESE	SAT	3018.67
mTOR_pS2481	OB14	SCT	Adipose Tissue	OBESE	SAT	3391.67
mTOR_pS2481	OB20	SCT	Adipose Tissue	OBESE	SAT	1035
mTOR_pS2481	OB27	SCT	Adipose Tissue	OBESE	SAT	3066
mTOR_pS2481	OB34	SCT	Adipose Tissue	OBESE	SAT	1849
mTOR_pS2481	OB03	SCT	Adipose Tissue	OBESE	SAT	5200.33
mTOR_pS2481	OB09	SCT	Adipose Tissue	OBESE	SAT	5619.33
mTOR_pS2481	OB15	SCT	Adipose Tissue	OBESE	SAT	3815.67
mTOR_pS2481	OB21	SCT	Adipose Tissue	OBESE	SAT	2007.67
mTOR_pS2481	OB28	SCT	Adipose Tissue	OBESE	SAT	2944.67
mTOR_pS2481	OB35	SCT	Adipose Tissue	OBESE	SAT	2882.33
mTOR_pS2481	OB04	SCT	Adipose Tissue	OBESE	SAT	10068.7
mTOR_pS2481	OB10	SCT	Adipose Tissue	OBESE	SAT	4704.67
mTOR_pS2481	OB16	SCT	Adipose Tissue	OBESE	SAT	3751.67
mTOR_pS2481	OB22	SCT	Adipose Tissue	OBESE	SAT	7336.67
mTOR_pS2481	OB29	SCT	Adipose Tissue	OBESE	SAT	1476.67
mTOR_pS2481	OB36	SCT	Adipose Tissue	OBESE	SAT	2937.67
mTOR_pS2481	OB05	SCT	Adipose Tissue	OBESE	SAT	7564.33
mTOR_pS2481	OB11	SCT	Adipose Tissue	OBESE	SAT	4945.33
mTOR_pS2481	OB17	SCT	Adipose Tissue	OBESE	SAT	8126.33
mTOR_pS2481	OB23	SCT	Adipose Tissue	OBESE	SAT	3395
mTOR_pS2481	OB30	SCT	Adipose Tissue	OBESE	SAT	3275.67
mTOR_pS2481	OB06	SCT	Adipose Tissue	OBESE	SAT	14105
mTOR_pS2481	OB12	SCT	Adipose Tissue	OBESE	SAT	5761
mTOR_pS2481	OB18	SCT	Adipose Tissue	OBESE	SAT	4660
mTOR_pS2481	OB25	SCT	Adipose Tissue	OBESE	SAT	5110.67
mTOR_pS2481	OB32	SCT	Adipose Tissue	OBESE	SAT	4578
mTOR_pS2481	CNT1	OM	Adipose Tissue	NW	VAT	2408
mTOR_pS2481	CNT4	OM	Adipose Tissue	NW	VAT	3399.33
mTOR_pS2481	CNT2	OM	Adipose Tissue	NW	VAT	294.967
mTOR_pS2481	CNT5	OM	Adipose Tissue	NW	VAT	4175
mTOR_pS2481	CNT3	OM	Adipose Tissue	NW	VAT	3374
mTOR_pS2481	CNT6	OM	Adipose Tissue	NW	VAT	5706
mTOR_pS2481	CNT7	OM	Adipose Tissue	NW	VAT	1417
mTOR_pS2481	OB02	OM	Adipose Tissue	OBESE	VAT	4392.67
mTOR_pS2481	OB08	OM	Adipose Tissue	OBESE	VAT	8630.33
mTOR_pS2481	OB14	OM	Adipose Tissue	OBESE	VAT	6058
mTOR_pS2481	OB20	OM	Adipose Tissue	OBESE	VAT	5109
mTOR_pS2481	OB27	OM	Adipose Tissue	OBESE	VAT	4230.33
mTOR_pS2481	OB34	OM	Adipose Tissue	OBESE	VAT	5260.33
mTOR_pS2481	OB03	OM	Adipose Tissue	OBESE	VAT	9498.33
mTOR_pS2481	OB09	OM	Adipose Tissue	OBESE	VAT	5083.33
mTOR_pS2481	OB15	OM	Adipose Tissue	OBESE	VAT	5145
mTOR_pS2481	OB21	OM	Adipose Tissue	OBESE	VAT	6393.67
mTOR_pS2481	OB28	OM	Adipose Tissue	OBESE	VAT	4270.33
mTOR_pS2481	OB35	OM	Adipose Tissue	OBESE	VAT	2046
mTOR_pS2481	OB04	OM	Adipose Tissue	OBESE	VAT	8034.67
mTOR_pS2481	OB10	OM	Adipose Tissue	OBESE	VAT	3118.33
mTOR_pS2481	OB16	OM	Adipose Tissue	OBESE	VAT	7491.33
mTOR_pS2481	OB22	OM	Adipose Tissue	OBESE	VAT	6677.33
mTOR_pS2481	OB29	OM	Adipose Tissue	OBESE	VAT	5162.33
mTOR_pS2481	OB36	OM	Adipose Tissue	OBESE	VAT	4611.67
mTOR_pS2481	OB05	OM	Adipose Tissue	OBESE	VAT	10878.3
mTOR_pS2481	OB11	OM	Adipose Tissue	OBESE	VAT	5659.67
mTOR_pS2481	OB17	OM	Adipose Tissue	OBESE	VAT	7805.67
mTOR_pS2481	OB23	OM	Adipose Tissue	OBESE	VAT	5218.33
mTOR_pS2481	OB30	OM	Adipose Tissue	OBESE	VAT	5231.33
mTOR_pS2481	OB06	OM	Adipose Tissue	OBESE	VAT	10271.3
mTOR_pS2481	OB12	OM	Adipose Tissue	OBESE	VAT	16306.3
mTOR_pS2481	OB18	OM	Adipose Tissue	OBESE	VAT	11889.7
mTOR_pS2481	OB25	OM	Adipose Tissue	OBESE	VAT	6273.67
mTOR_pS2481	OB32	OM	Adipose Tissue	OBESE	VAT	7316
mTOR_pS2481	OB01	OM	Adipose Tissue	OBESE	VAT	19115
mTOR_pS2481	OB07	OM	Adipose Tissue	OBESE	VAT	13486
mTOR_pS2481	OB13	OM	Adipose Tissue	OBESE	VAT	6377.33
mTOR_pS2481	OB19	OM	Adipose Tissue	OBESE	VAT	9599
mTOR_pS2481	OB26	OM	Adipose Tissue	OBESE	VAT	1955.67
mTOR_pS2481	OB33	OM	Adipose Tissue	OBESE	VAT	7201
p15_p16	CNT1	SCT	Adipose Tissue	NW	SAT	4774.67
p15_p16	CNT4	SCT	Adipose Tissue	NW	SAT	872
p15_p16	CNT2	SCT	Adipose Tissue	NW	SAT	7987
p15_p16	CNT5	SCT	Adipose Tissue	NW	SAT	3058.67
p15_p16	CNT3	SCT	Adipose Tissue	NW	SAT	4700
p15_p16	CNT6	SCT	Adipose Tissue	NW	SAT	12958.7
p15_p16	OB13	SCT	Adipose Tissue	OBESE	SAT	6898.67
p15_p16	OB19	SCT	Adipose Tissue	OBESE	SAT	7451
p15_p16	OB26	SCT	Adipose Tissue	OBESE	SAT	2338
p15_p16	OB33	SCT	Adipose Tissue	OBESE	SAT	4368
p15_p16	OB02	SCT	Adipose Tissue	OBESE	SAT	11938.7
p15_p16	OB08	SCT	Adipose Tissue	OBESE	SAT	5300.33
p15_p16	OB14	SCT	Adipose Tissue	OBESE	SAT	6242
p15_p16	OB20	SCT	Adipose Tissue	OBESE	SAT	1770
p15_p16	OB27	SCT	Adipose Tissue	OBESE	SAT	5084.33
p15_p16	OB34	SCT	Adipose Tissue	OBESE	SAT	3036
p15_p16	OB03	SCT	Adipose Tissue	OBESE	SAT	10683.7
p15_p16	OB09	SCT	Adipose Tissue	OBESE	SAT	12477.8
p15_p16	OB15	SCT	Adipose Tissue	OBESE	SAT	8042
p15_p16	OB21	SCT	Adipose Tissue	OBESE	SAT	2625.33
p15_p16	OB28	SCT	Adipose Tissue	OBESE	SAT	5107.67
p15_p16	OB35	SCT	Adipose Tissue	OBESE	SAT	7115.67
p15_p16	OB04	SCT	Adipose Tissue	OBESE	SAT	19582
p15_p16	OB10	SCT	Adipose Tissue	OBESE	SAT	10426.3
p15_p16	OB16	SCT	Adipose Tissue	OBESE	SAT	8292.33
p15_p16	OB22	SCT	Adipose Tissue	OBESE	SAT	8519.33
p15_p16	OB29	SCT	Adipose Tissue	OBESE	SAT	2255.67
p15_p16	OB36	SCT	Adipose Tissue	OBESE	SAT	6180.33
p15_p16	OB05	SCT	Adipose Tissue	OBESE	SAT	9708.33
p15_p16	OB11	SCT	Adipose Tissue	OBESE	SAT	7190
p15_p16	OB17	SCT	Adipose Tissue	OBESE	SAT	14083.7
p15_p16	OB23	SCT	Adipose Tissue	OBESE	SAT	4718.67
p15_p16	OB30	SCT	Adipose Tissue	OBESE	SAT	3688.67
p15_p16	OB06	SCT	Adipose Tissue	OBESE	SAT	8773.67
p15_p16	OB12	SCT	Adipose Tissue	OBESE	SAT	7376.33
p15_p16	OB18	SCT	Adipose Tissue	OBESE	SAT	6394.67
p15_p16	OB25	SCT	Adipose Tissue	OBESE	SAT	5292.67
p15_p16	OB32	SCT	Adipose Tissue	OBESE	SAT	2926
p15_p16	CNT1	OM	Adipose Tissue	NW	VAT	4001.33
p15_p16	CNT4	OM	Adipose Tissue	NW	VAT	7836
p15_p16	CNT2	OM	Adipose Tissue	NW	VAT	492
p15_p16	CNT5	OM	Adipose Tissue	NW	VAT	6468.5
p15_p16	CNT3	OM	Adipose Tissue	NW	VAT	4474
p15_p16	CNT6	OM	Adipose Tissue	NW	VAT	4004
p15_p16	CNT7	OM	Adipose Tissue	NW	VAT	603.333
p15_p16	OB02	OM	Adipose Tissue	OBESE	VAT	7838.33
p15_p16	OB08	OM	Adipose Tissue	OBESE	VAT	11897.7
p15_p16	OB14	OM	Adipose Tissue	OBESE	VAT	4739.33
p15_p16	OB20	OM	Adipose Tissue	OBESE	VAT	8336
p15_p16	OB27	OM	Adipose Tissue	OBESE	VAT	7781
p15_p16	OB34	OM	Adipose Tissue	OBESE	VAT	12544.3
p15_p16	OB03	OM	Adipose Tissue	OBESE	VAT	18693
p15_p16	OB09	OM	Adipose Tissue	OBESE	VAT	7364.67
p15_p16	OB15	OM	Adipose Tissue	OBESE	VAT	11106.7
p15_p16	OB21	OM	Adipose Tissue	OBESE	VAT	9816
p15_p16	OB28	OM	Adipose Tissue	OBESE	VAT	9200.67
p15_p16	OB35	OM	Adipose Tissue	OBESE	VAT	3113.33
p15_p16	OB04	OM	Adipose Tissue	OBESE	VAT	13504.2
p15_p16	OB10	OM	Adipose Tissue	OBESE	VAT	4733.33
p15_p16	OB16	OM	Adipose Tissue	OBESE	VAT	11901
p15_p16	OB22	OM	Adipose Tissue	OBESE	VAT	13784
p15_p16	OB29	OM	Adipose Tissue	OBESE	VAT	10829
p15_p16	OB36	OM	Adipose Tissue	OBESE	VAT	9799
p15_p16	OB05	OM	Adipose Tissue	OBESE	VAT	17489
p15_p16	OB11	OM	Adipose Tissue	OBESE	VAT	11743
p15_p16	OB17	OM	Adipose Tissue	OBESE	VAT	11594.3
p15_p16	OB23	OM	Adipose Tissue	OBESE	VAT	6765.67
p15_p16	OB30	OM	Adipose Tissue	OBESE	VAT	7173
p15_p16	OB06	OM	Adipose Tissue	OBESE	VAT	7764
p15_p16	OB12	OM	Adipose Tissue	OBESE	VAT	16602.3
p15_p16	OB18	OM	Adipose Tissue	OBESE	VAT	15538.7
p15_p16	OB25	OM	Adipose Tissue	OBESE	VAT	6288.33
p15_p16	OB32	OM	Adipose Tissue	OBESE	VAT	5914
p15_p16	OB01	OM	Adipose Tissue	OBESE	VAT	10669.3
p15_p16	OB07	OM	Adipose Tissue	OBESE	VAT	4945.33
p15_p16	OB13	OM	Adipose Tissue	OBESE	VAT	6277.67
p15_p16	OB19	OM	Adipose Tissue	OBESE	VAT	8938.33
p15_p16	OB26	OM	Adipose Tissue	OBESE	VAT	2215.67
p15_p16	OB33	OM	Adipose Tissue	OBESE	VAT	4814.33
p21	CNT1	SCT	Adipose Tissue	NW	SAT	594
p21	CNT4	SCT	Adipose Tissue	NW	SAT	300
p21	CNT2	SCT	Adipose Tissue	NW	SAT	553.333
p21	CNT5	SCT	Adipose Tissue	NW	SAT	321
p21	CNT3	SCT	Adipose Tissue	NW	SAT	411.667
p21	CNT6	SCT	Adipose Tissue	NW	SAT	856.667
p21	OB13	SCT	Adipose Tissue	OBESE	SAT	535
p21	OB19	SCT	Adipose Tissue	OBESE	SAT	367.333
p21	OB26	SCT	Adipose Tissue	OBESE	SAT	91.4
p21	OB33	SCT	Adipose Tissue	OBESE	SAT	641.333
p21	OB02	SCT	Adipose Tissue	OBESE	SAT	473.667
p21	OB08	SCT	Adipose Tissue	OBESE	SAT	1427
p21	OB14	SCT	Adipose Tissue	OBESE	SAT	412.667
p21	OB20	SCT	Adipose Tissue	OBESE	SAT	134.333
p21	OB27	SCT	Adipose Tissue	OBESE	SAT	225.333
p21	OB34	SCT	Adipose Tissue	OBESE	SAT	252.333
p21	OB03	SCT	Adipose Tissue	OBESE	SAT	573
p21	OB09	SCT	Adipose Tissue	OBESE	SAT	688.5
p21	OB15	SCT	Adipose Tissue	OBESE	SAT	322.333
p21	OB21	SCT	Adipose Tissue	OBESE	SAT	222
p21	OB28	SCT	Adipose Tissue	OBESE	SAT	492.667
p21	OB35	SCT	Adipose Tissue	OBESE	SAT	288.667
p21	OB04	SCT	Adipose Tissue	OBESE	SAT	1462.33
p21	OB10	SCT	Adipose Tissue	OBESE	SAT	333
p21	OB16	SCT	Adipose Tissue	OBESE	SAT	160.333
p21	OB22	SCT	Adipose Tissue	OBESE	SAT	1115.33
p21	OB29	SCT	Adipose Tissue	OBESE	SAT	48.6667
p21	OB36	SCT	Adipose Tissue	OBESE	SAT	182.333
p21	OB05	SCT	Adipose Tissue	OBESE	SAT	508.333
p21	OB11	SCT	Adipose Tissue	OBESE	SAT	484.667
p21	OB17	SCT	Adipose Tissue	OBESE	SAT	1086.33
p21	OB23	SCT	Adipose Tissue	OBESE	SAT	1115.33
p21	OB30	SCT	Adipose Tissue	OBESE	SAT	544.667
p21	OB06	SCT	Adipose Tissue	OBESE	SAT	1625.67
p21	OB12	SCT	Adipose Tissue	OBESE	SAT	519
p21	OB18	SCT	Adipose Tissue	OBESE	SAT	295
p21	OB25	SCT	Adipose Tissue	OBESE	SAT	393.667
p21	OB32	SCT	Adipose Tissue	OBESE	SAT	391.333
p21	CNT1	OM	Adipose Tissue	NW	VAT	316.667
p21	CNT4	OM	Adipose Tissue	NW	VAT	335.5
p21	CNT2	OM	Adipose Tissue	NW	VAT	12.8
p21	CNT5	OM	Adipose Tissue	NW	VAT	756.333
p21	CNT3	OM	Adipose Tissue	NW	VAT	249.333
p21	CNT6	OM	Adipose Tissue	NW	VAT	171.333
p21	CNT7	OM	Adipose Tissue	NW	VAT	63.5
p21	OB02	OM	Adipose Tissue	OBESE	VAT	673
p21	OB08	OM	Adipose Tissue	OBESE	VAT	1646
p21	OB14	OM	Adipose Tissue	OBESE	VAT	1182
p21	OB20	OM	Adipose Tissue	OBESE	VAT	781.333
p21	OB27	OM	Adipose Tissue	OBESE	VAT	550.667
p21	OB34	OM	Adipose Tissue	OBESE	VAT	811.333
p21	OB03	OM	Adipose Tissue	OBESE	VAT	1308.67
p21	OB09	OM	Adipose Tissue	OBESE	VAT	550.333
p21	OB15	OM	Adipose Tissue	OBESE	VAT	472.333
p21	OB21	OM	Adipose Tissue	OBESE	VAT	595
p21	OB28	OM	Adipose Tissue	OBESE	VAT	372
p21	OB35	OM	Adipose Tissue	OBESE	VAT	221.667
p21	OB04	OM	Adipose Tissue	OBESE	VAT	1539.17
p21	OB10	OM	Adipose Tissue	OBESE	VAT	4.54e-05
p21	OB16	OM	Adipose Tissue	OBESE	VAT	535.667
p21	OB22	OM	Adipose Tissue	OBESE	VAT	643.667
p21	OB29	OM	Adipose Tissue	OBESE	VAT	710.667
p21	OB36	OM	Adipose Tissue	OBESE	VAT	474.667
p21	OB05	OM	Adipose Tissue	OBESE	VAT	2151.67
p21	OB11	OM	Adipose Tissue	OBESE	VAT	292.333
p21	OB17	OM	Adipose Tissue	OBESE	VAT	569
p21	OB23	OM	Adipose Tissue	OBESE	VAT	473.333
p21	OB30	OM	Adipose Tissue	OBESE	VAT	861
p21	OB06	OM	Adipose Tissue	OBESE	VAT	975.333
p21	OB12	OM	Adipose Tissue	OBESE	VAT	1084.67
p21	OB18	OM	Adipose Tissue	OBESE	VAT	992.667
p21	OB25	OM	Adipose Tissue	OBESE	VAT	595
p21	OB32	OM	Adipose Tissue	OBESE	VAT	602.333
p21	OB01	OM	Adipose Tissue	OBESE	VAT	1513.33
p21	OB07	OM	Adipose Tissue	OBESE	VAT	1261
p21	OB13	OM	Adipose Tissue	OBESE	VAT	319.333
p21	OB19	OM	Adipose Tissue	OBESE	VAT	813.667
p21	OB26	OM	Adipose Tissue	OBESE	VAT	263
p21	OB33	OM	Adipose Tissue	OBESE	VAT	531.333
PKFB3	CNT1	SCT	Adipose Tissue	NW	SAT	424
PKFB3	CNT4	SCT	Adipose Tissue	NW	SAT	188.267
PKFB3	CNT2	SCT	Adipose Tissue	NW	SAT	723.333
PKFB3	CNT5	SCT	Adipose Tissue	NW	SAT	422.667
PKFB3	CNT3	SCT	Adipose Tissue	NW	SAT	284.333
PKFB3	CNT6	SCT	Adipose Tissue	NW	SAT	2082
PKFB3	OB13	SCT	Adipose Tissue	OBESE	SAT	708.333
PKFB3	OB19	SCT	Adipose Tissue	OBESE	SAT	500.333
PKFB3	OB26	SCT	Adipose Tissue	OBESE	SAT	141.833
PKFB3	OB33	SCT	Adipose Tissue	OBESE	SAT	1198
PKFB3	OB02	SCT	Adipose Tissue	OBESE	SAT	749.667
PKFB3	OB08	SCT	Adipose Tissue	OBESE	SAT	2007.67
PKFB3	OB14	SCT	Adipose Tissue	OBESE	SAT	641.667
PKFB3	OB20	SCT	Adipose Tissue	OBESE	SAT	150
PKFB3	OB27	SCT	Adipose Tissue	OBESE	SAT	169.667
PKFB3	OB34	SCT	Adipose Tissue	OBESE	SAT	597.667
PKFB3	OB03	SCT	Adipose Tissue	OBESE	SAT	1544.67
PKFB3	OB09	SCT	Adipose Tissue	OBESE	SAT	1557
PKFB3	OB15	SCT	Adipose Tissue	OBESE	SAT	993.667
PKFB3	OB21	SCT	Adipose Tissue	OBESE	SAT	321
PKFB3	OB28	SCT	Adipose Tissue	OBESE	SAT	1766.33
PKFB3	OB35	SCT	Adipose Tissue	OBESE	SAT	739
PKFB3	OB04	SCT	Adipose Tissue	OBESE	SAT	3378
PKFB3	OB10	SCT	Adipose Tissue	OBESE	SAT	578
PKFB3	OB16	SCT	Adipose Tissue	OBESE	SAT	652
PKFB3	OB22	SCT	Adipose Tissue	OBESE	SAT	6541
PKFB3	OB29	SCT	Adipose Tissue	OBESE	SAT	520
PKFB3	OB36	SCT	Adipose Tissue	OBESE	SAT	520.667
PKFB3	OB05	SCT	Adipose Tissue	OBESE	SAT	312.333
PKFB3	OB11	SCT	Adipose Tissue	OBESE	SAT	507.667
PKFB3	OB17	SCT	Adipose Tissue	OBESE	SAT	1781.33
PKFB3	OB23	SCT	Adipose Tissue	OBESE	SAT	1015.67
PKFB3	OB30	SCT	Adipose Tissue	OBESE	SAT	200.333
PKFB3	OB06	SCT	Adipose Tissue	OBESE	SAT	2454.67
PKFB3	OB12	SCT	Adipose Tissue	OBESE	SAT	927.667
PKFB3	OB18	SCT	Adipose Tissue	OBESE	SAT	348.333
PKFB3	OB25	SCT	Adipose Tissue	OBESE	SAT	614.667
PKFB3	OB32	SCT	Adipose Tissue	OBESE	SAT	966.333
PKFB3	CNT1	OM	Adipose Tissue	NW	VAT	149.733
PKFB3	CNT4	OM	Adipose Tissue	NW	VAT	376.817
PKFB3	CNT2	OM	Adipose Tissue	NW	VAT	174
PKFB3	CNT5	OM	Adipose Tissue	NW	VAT	374.667
PKFB3	CNT3	OM	Adipose Tissue	NW	VAT	307
PKFB3	CNT6	OM	Adipose Tissue	NW	VAT	386.667
PKFB3	CNT7	OM	Adipose Tissue	NW	VAT	184
PKFB3	OB02	OM	Adipose Tissue	OBESE	VAT	849.667
PKFB3	OB08	OM	Adipose Tissue	OBESE	VAT	1768
PKFB3	OB14	OM	Adipose Tissue	OBESE	VAT	1666
PKFB3	OB20	OM	Adipose Tissue	OBESE	VAT	713
PKFB3	OB27	OM	Adipose Tissue	OBESE	VAT	1026
PKFB3	OB34	OM	Adipose Tissue	OBESE	VAT	877.333
PKFB3	OB03	OM	Adipose Tissue	OBESE	VAT	4041
PKFB3	OB09	OM	Adipose Tissue	OBESE	VAT	1201
PKFB3	OB15	OM	Adipose Tissue	OBESE	VAT	764.667
PKFB3	OB21	OM	Adipose Tissue	OBESE	VAT	296
PKFB3	OB28	OM	Adipose Tissue	OBESE	VAT	755.333
PKFB3	OB35	OM	Adipose Tissue	OBESE	VAT	360
PKFB3	OB04	OM	Adipose Tissue	OBESE	VAT	2126.83
PKFB3	OB10	OM	Adipose Tissue	OBESE	VAT	413.333
PKFB3	OB16	OM	Adipose Tissue	OBESE	VAT	1776.33
PKFB3	OB22	OM	Adipose Tissue	OBESE	VAT	2165.33
PKFB3	OB29	OM	Adipose Tissue	OBESE	VAT	812.667
PKFB3	OB36	OM	Adipose Tissue	OBESE	VAT	878.667
PKFB3	OB05	OM	Adipose Tissue	OBESE	VAT	2776
PKFB3	OB11	OM	Adipose Tissue	OBESE	VAT	1150.33
PKFB3	OB17	OM	Adipose Tissue	OBESE	VAT	1288
PKFB3	OB23	OM	Adipose Tissue	OBESE	VAT	955.667
PKFB3	OB30	OM	Adipose Tissue	OBESE	VAT	345.667
PKFB3	OB06	OM	Adipose Tissue	OBESE	VAT	1626.33
PKFB3	OB12	OM	Adipose Tissue	OBESE	VAT	2202
PKFB3	OB18	OM	Adipose Tissue	OBESE	VAT	2288.33
PKFB3	OB25	OM	Adipose Tissue	OBESE	VAT	933.333
PKFB3	OB32	OM	Adipose Tissue	OBESE	VAT	1279
PKFB3	OB01	OM	Adipose Tissue	OBESE	VAT	4888
PKFB3	OB07	OM	Adipose Tissue	OBESE	VAT	2816.33
PKFB3	OB13	OM	Adipose Tissue	OBESE	VAT	611
PKFB3	OB19	OM	Adipose Tissue	OBESE	VAT	1263
PKFB3	OB26	OM	Adipose Tissue	OBESE	VAT	819.667
PKFB3	OB33	OM	Adipose Tissue	OBESE	VAT	1031.33
SAP_JNK_pT183_85	CNT1	SCT	Adipose Tissue	NW	SAT	4994.67
SAP_JNK_pT183_85	CNT4	SCT	Adipose Tissue	NW	SAT	899
SAP_JNK_pT183_85	CNT2	SCT	Adipose Tissue	NW	SAT	7759
SAP_JNK_pT183_85	CNT5	SCT	Adipose Tissue	NW	SAT	5148.67
SAP_JNK_pT183_85	CNT3	SCT	Adipose Tissue	NW	SAT	5358.33
SAP_JNK_pT183_85	CNT6	SCT	Adipose Tissue	NW	SAT	6633.33
SAP_JNK_pT183_85	OB13	SCT	Adipose Tissue	OBESE	SAT	8931.67
SAP_JNK_pT183_85	OB19	SCT	Adipose Tissue	OBESE	SAT	6802.67
SAP_JNK_pT183_85	OB26	SCT	Adipose Tissue	OBESE	SAT	4997
SAP_JNK_pT183_85	OB33	SCT	Adipose Tissue	OBESE	SAT	7724.67
SAP_JNK_pT183_85	OB02	SCT	Adipose Tissue	OBESE	SAT	8365.67
SAP_JNK_pT183_85	OB08	SCT	Adipose Tissue	OBESE	SAT	2053.33
SAP_JNK_pT183_85	OB14	SCT	Adipose Tissue	OBESE	SAT	7267.67
SAP_JNK_pT183_85	OB20	SCT	Adipose Tissue	OBESE	SAT	1100.67
SAP_JNK_pT183_85	OB27	SCT	Adipose Tissue	OBESE	SAT	4713
SAP_JNK_pT183_85	OB34	SCT	Adipose Tissue	OBESE	SAT	2264.33
SAP_JNK_pT183_85	OB03	SCT	Adipose Tissue	OBESE	SAT	9259
SAP_JNK_pT183_85	OB09	SCT	Adipose Tissue	OBESE	SAT	5869.67
SAP_JNK_pT183_85	OB15	SCT	Adipose Tissue	OBESE	SAT	3738.33
SAP_JNK_pT183_85	OB21	SCT	Adipose Tissue	OBESE	SAT	2147.33
SAP_JNK_pT183_85	OB28	SCT	Adipose Tissue	OBESE	SAT	5454
SAP_JNK_pT183_85	OB35	SCT	Adipose Tissue	OBESE	SAT	7552.33
SAP_JNK_pT183_85	OB04	SCT	Adipose Tissue	OBESE	SAT	6787.67
SAP_JNK_pT183_85	OB10	SCT	Adipose Tissue	OBESE	SAT	5739.67
SAP_JNK_pT183_85	OB16	SCT	Adipose Tissue	OBESE	SAT	3425.33
SAP_JNK_pT183_85	OB22	SCT	Adipose Tissue	OBESE	SAT	5194
SAP_JNK_pT183_85	OB29	SCT	Adipose Tissue	OBESE	SAT	1309.67
SAP_JNK_pT183_85	OB36	SCT	Adipose Tissue	OBESE	SAT	10162.3
SAP_JNK_pT183_85	OB05	SCT	Adipose Tissue	OBESE	SAT	3617.33
SAP_JNK_pT183_85	OB11	SCT	Adipose Tissue	OBESE	SAT	2957.33
SAP_JNK_pT183_85	OB17	SCT	Adipose Tissue	OBESE	SAT	4985.33
SAP_JNK_pT183_85	OB23	SCT	Adipose Tissue	OBESE	SAT	2098.33
SAP_JNK_pT183_85	OB30	SCT	Adipose Tissue	OBESE	SAT	2760.33
SAP_JNK_pT183_85	OB06	SCT	Adipose Tissue	OBESE	SAT	3515.67
SAP_JNK_pT183_85	OB12	SCT	Adipose Tissue	OBESE	SAT	1146.33
SAP_JNK_pT183_85	OB18	SCT	Adipose Tissue	OBESE	SAT	2537.67
SAP_JNK_pT183_85	OB25	SCT	Adipose Tissue	OBESE	SAT	3249.67
SAP_JNK_pT183_85	OB32	SCT	Adipose Tissue	OBESE	SAT	4509.67
SAP_JNK_pT183_85	CNT1	OM	Adipose Tissue	NW	VAT	6396.67
SAP_JNK_pT183_85	CNT4	OM	Adipose Tissue	NW	VAT	7523.17
SAP_JNK_pT183_85	CNT2	OM	Adipose Tissue	NW	VAT	183
SAP_JNK_pT183_85	CNT5	OM	Adipose Tissue	NW	VAT	8000.83
SAP_JNK_pT183_85	CNT3	OM	Adipose Tissue	NW	VAT	4458.33
SAP_JNK_pT183_85	CNT6	OM	Adipose Tissue	NW	VAT	3581.67
SAP_JNK_pT183_85	CNT7	OM	Adipose Tissue	NW	VAT	197
SAP_JNK_pT183_85	OB02	OM	Adipose Tissue	OBESE	VAT	4667.33
SAP_JNK_pT183_85	OB08	OM	Adipose Tissue	OBESE	VAT	7308.33
SAP_JNK_pT183_85	OB14	OM	Adipose Tissue	OBESE	VAT	5509
SAP_JNK_pT183_85	OB20	OM	Adipose Tissue	OBESE	VAT	5542.67
SAP_JNK_pT183_85	OB27	OM	Adipose Tissue	OBESE	VAT	6569.67
SAP_JNK_pT183_85	OB34	OM	Adipose Tissue	OBESE	VAT	10292
SAP_JNK_pT183_85	OB03	OM	Adipose Tissue	OBESE	VAT	15788.7
SAP_JNK_pT183_85	OB09	OM	Adipose Tissue	OBESE	VAT	5497.33
SAP_JNK_pT183_85	OB15	OM	Adipose Tissue	OBESE	VAT	4930.33
SAP_JNK_pT183_85	OB21	OM	Adipose Tissue	OBESE	VAT	2742.67
SAP_JNK_pT183_85	OB28	OM	Adipose Tissue	OBESE	VAT	14537.7
SAP_JNK_pT183_85	OB35	OM	Adipose Tissue	OBESE	VAT	1983
SAP_JNK_pT183_85	OB04	OM	Adipose Tissue	OBESE	VAT	5224.17
SAP_JNK_pT183_85	OB10	OM	Adipose Tissue	OBESE	VAT	4381.67
SAP_JNK_pT183_85	OB16	OM	Adipose Tissue	OBESE	VAT	3877.67
SAP_JNK_pT183_85	OB22	OM	Adipose Tissue	OBESE	VAT	6614
SAP_JNK_pT183_85	OB29	OM	Adipose Tissue	OBESE	VAT	7474.67
SAP_JNK_pT183_85	OB36	OM	Adipose Tissue	OBESE	VAT	11656.7
SAP_JNK_pT183_85	OB05	OM	Adipose Tissue	OBESE	VAT	7621.33
SAP_JNK_pT183_85	OB11	OM	Adipose Tissue	OBESE	VAT	4294
SAP_JNK_pT183_85	OB17	OM	Adipose Tissue	OBESE	VAT	15406
SAP_JNK_pT183_85	OB23	OM	Adipose Tissue	OBESE	VAT	6422.33
SAP_JNK_pT183_85	OB30	OM	Adipose Tissue	OBESE	VAT	7895.67
SAP_JNK_pT183_85	OB06	OM	Adipose Tissue	OBESE	VAT	6152.33
SAP_JNK_pT183_85	OB12	OM	Adipose Tissue	OBESE	VAT	5263
SAP_JNK_pT183_85	OB18	OM	Adipose Tissue	OBESE	VAT	5121.67
SAP_JNK_pT183_85	OB25	OM	Adipose Tissue	OBESE	VAT	2410
SAP_JNK_pT183_85	OB32	OM	Adipose Tissue	OBESE	VAT	4367.33
SAP_JNK_pT183_85	OB01	OM	Adipose Tissue	OBESE	VAT	4063.67
SAP_JNK_pT183_85	OB07	OM	Adipose Tissue	OBESE	VAT	1347.33
SAP_JNK_pT183_85	OB13	OM	Adipose Tissue	OBESE	VAT	896.333
SAP_JNK_pT183_85	OB19	OM	Adipose Tissue	OBESE	VAT	2287.67
SAP_JNK_pT183_85	OB26	OM	Adipose Tissue	OBESE	VAT	215
SAP_JNK_pT183_85	OB33	OM	Adipose Tissue	OBESE	VAT	1946.67
Survivin	CNT1	SCT	Adipose Tissue	NW	SAT	2340
Survivin	CNT4	SCT	Adipose Tissue	NW	SAT	1286.33
Survivin	CNT2	SCT	Adipose Tissue	NW	SAT	5134.33
Survivin	CNT5	SCT	Adipose Tissue	NW	SAT	1527
Survivin	CNT3	SCT	Adipose Tissue	NW	SAT	2735
Survivin	CNT6	SCT	Adipose Tissue	NW	SAT	9241
Survivin	OB13	SCT	Adipose Tissue	OBESE	SAT	4577.67
Survivin	OB19	SCT	Adipose Tissue	OBESE	SAT	2032.67
Survivin	OB26	SCT	Adipose Tissue	OBESE	SAT	846
Survivin	OB33	SCT	Adipose Tissue	OBESE	SAT	3103
Survivin	OB02	SCT	Adipose Tissue	OBESE	SAT	3794.67
Survivin	OB08	SCT	Adipose Tissue	OBESE	SAT	3925.33
Survivin	OB14	SCT	Adipose Tissue	OBESE	SAT	2851.33
Survivin	OB20	SCT	Adipose Tissue	OBESE	SAT	675.333
Survivin	OB27	SCT	Adipose Tissue	OBESE	SAT	1913.67
Survivin	OB34	SCT	Adipose Tissue	OBESE	SAT	1975
Survivin	OB03	SCT	Adipose Tissue	OBESE	SAT	4422.33
Survivin	OB09	SCT	Adipose Tissue	OBESE	SAT	5659.5
Survivin	OB15	SCT	Adipose Tissue	OBESE	SAT	3780
Survivin	OB21	SCT	Adipose Tissue	OBESE	SAT	1314.67
Survivin	OB28	SCT	Adipose Tissue	OBESE	SAT	3271.33
Survivin	OB35	SCT	Adipose Tissue	OBESE	SAT	2528.67
Survivin	OB04	SCT	Adipose Tissue	OBESE	SAT	8184.67
Survivin	OB10	SCT	Adipose Tissue	OBESE	SAT	3105
Survivin	OB16	SCT	Adipose Tissue	OBESE	SAT	2816.33
Survivin	OB22	SCT	Adipose Tissue	OBESE	SAT	6573
Survivin	OB29	SCT	Adipose Tissue	OBESE	SAT	932.333
Survivin	OB36	SCT	Adipose Tissue	OBESE	SAT	1751
Survivin	OB05	SCT	Adipose Tissue	OBESE	SAT	5116.33
Survivin	OB11	SCT	Adipose Tissue	OBESE	SAT	4991.33
Survivin	OB17	SCT	Adipose Tissue	OBESE	SAT	9192
Survivin	OB23	SCT	Adipose Tissue	OBESE	SAT	3664
Survivin	OB30	SCT	Adipose Tissue	OBESE	SAT	2189.67
Survivin	OB06	SCT	Adipose Tissue	OBESE	SAT	9339.67
Survivin	OB12	SCT	Adipose Tissue	OBESE	SAT	4912
Survivin	OB18	SCT	Adipose Tissue	OBESE	SAT	3160.33
Survivin	OB25	SCT	Adipose Tissue	OBESE	SAT	2862
Survivin	OB32	SCT	Adipose Tissue	OBESE	SAT	2968.33
Survivin	CNT1	OM	Adipose Tissue	NW	VAT	1168.67
Survivin	CNT4	OM	Adipose Tissue	NW	VAT	1887.83
Survivin	CNT2	OM	Adipose Tissue	NW	VAT	296.667
Survivin	CNT5	OM	Adipose Tissue	NW	VAT	2112.33
Survivin	CNT3	OM	Adipose Tissue	NW	VAT	1906.67
Survivin	CNT6	OM	Adipose Tissue	NW	VAT	2541
Survivin	CNT7	OM	Adipose Tissue	NW	VAT	644.333
Survivin	OB02	OM	Adipose Tissue	OBESE	VAT	2937
Survivin	OB08	OM	Adipose Tissue	OBESE	VAT	5951.33
Survivin	OB14	OM	Adipose Tissue	OBESE	VAT	4422
Survivin	OB20	OM	Adipose Tissue	OBESE	VAT	3182
Survivin	OB27	OM	Adipose Tissue	OBESE	VAT	2289.67
Survivin	OB34	OM	Adipose Tissue	OBESE	VAT	4481
Survivin	OB03	OM	Adipose Tissue	OBESE	VAT	6565.67
Survivin	OB09	OM	Adipose Tissue	OBESE	VAT	3549.67
Survivin	OB15	OM	Adipose Tissue	OBESE	VAT	4752
Survivin	OB21	OM	Adipose Tissue	OBESE	VAT	3706.67
Survivin	OB28	OM	Adipose Tissue	OBESE	VAT	3682.33
Survivin	OB35	OM	Adipose Tissue	OBESE	VAT	1451
Survivin	OB04	OM	Adipose Tissue	OBESE	VAT	6562.67
Survivin	OB10	OM	Adipose Tissue	OBESE	VAT	2347
Survivin	OB16	OM	Adipose Tissue	OBESE	VAT	6711.33
Survivin	OB22	OM	Adipose Tissue	OBESE	VAT	5432.67
Survivin	OB29	OM	Adipose Tissue	OBESE	VAT	4138
Survivin	OB36	OM	Adipose Tissue	OBESE	VAT	3893.33
Survivin	OB05	OM	Adipose Tissue	OBESE	VAT	8293.33
Survivin	OB11	OM	Adipose Tissue	OBESE	VAT	4184.67
Survivin	OB17	OM	Adipose Tissue	OBESE	VAT	6136.67
Survivin	OB23	OM	Adipose Tissue	OBESE	VAT	3646
Survivin	OB30	OM	Adipose Tissue	OBESE	VAT	3798.33
Survivin	OB06	OM	Adipose Tissue	OBESE	VAT	6884
Survivin	OB12	OM	Adipose Tissue	OBESE	VAT	10947
Survivin	OB18	OM	Adipose Tissue	OBESE	VAT	9864.33
Survivin	OB25	OM	Adipose Tissue	OBESE	VAT	4533.33
Survivin	OB32	OM	Adipose Tissue	OBESE	VAT	4369.67
Survivin	OB01	OM	Adipose Tissue	OBESE	VAT	11014.7
Survivin	OB07	OM	Adipose Tissue	OBESE	VAT	9131.67
Survivin	OB13	OM	Adipose Tissue	OBESE	VAT	3378.67
Survivin	OB19	OM	Adipose Tissue	OBESE	VAT	9221.67
Survivin	OB26	OM	Adipose Tissue	OBESE	VAT	1238.67
Survivin	OB33	OM	Adipose Tissue	OBESE	VAT	4147.33

## Sheet: Table S3 
Supplementary Table 3: RPPA data of peripheral blood mononuclear cells (PBMCs) isolated from severely obese individuals (Obese) before (T0) and 6 (T6) and 12 (T12) months after bariatric surgery, and their normal weight controls (NW).
Antibody	Sample_Type_1	Sample_Name	Sample_Type_2	Sample_Type_3	CONDITION	MEAN
Survivin	Obese	OB13	0_mos	PBMC	T0	14508
Survivin	Obese	OB25	0_mos	PBMC	T0	7846.33
Survivin	Obese	OB01	6_mos	PBMC	T6	6496
Survivin	Obese	OB13	6_mos	PBMC	T6	11475.3
Survivin	Obese	OB28	6_mos	PBMC	T6	13092.7
Survivin	Obese	OB04	12_mos	PBMC	T12	14437
Survivin	Obese	OB16	12_mos	PBMC	T12	19560.7
Survivin	Obese	OB31	12_mos	PBMC	T12	12331.3
Survivin	Obese	OB01	0_mos	PBMC	T0	5574.33
Survivin	Obese	OB14	0_mos	PBMC	T0	12758.3
Survivin	Obese	OB26	0_mos	PBMC	T0	26164
Survivin	Obese	OB02	6_mos	PBMC	T6	11877.3
Survivin	Obese	OB14	6_mos	PBMC	T6	25390.7
Survivin	Obese	OB29	6_mos	PBMC	T6	15748
Survivin	Obese	OB05	12_mos	PBMC	T12	14069.2
Survivin	Obese	OB17	12_mos	PBMC	T12	22759.3
Survivin	Obese	OB32	12_mos	PBMC	T12	15625.7
Survivin	Obese	OB02	0_mos	PBMC	T0	13417
Survivin	Obese	OB15	0_mos	PBMC	T0	21126.3
Survivin	Obese	OB27	0_mos	PBMC	T0	14953.3
Survivin	Obese	OB03	6_mos	PBMC	T6	14113.7
Survivin	Obese	OB15	6_mos	PBMC	T6	19320.3
Survivin	Obese	OB30	6_mos	PBMC	T6	28016
Survivin	Obese	OB06	12_mos	PBMC	T12	15269
Survivin	Obese	OB18	12_mos	PBMC	T12	31688.7
Survivin	Obese	OB33	12_mos	PBMC	T12	22490.7
Survivin	Obese	OB03	0_mos	PBMC	T0	11108
Survivin	Obese	OB16	0_mos	PBMC	T0	12866.3
Survivin	Obese	OB28	0_mos	PBMC	T0	26108.7
Survivin	Obese	OB04	6_mos	PBMC	T6	19177
Survivin	Obese	OB16	6_mos	PBMC	T6	22280.7
Survivin	Obese	OB31	6_mos	PBMC	T6	22755.3
Survivin	Obese	OB07	12_mos	PBMC	T12	29392
Survivin	Obese	OB19	12_mos	PBMC	T12	14282.7
Survivin	Obese	OB34	12_mos	PBMC	T12	16301.7
Survivin	Obese	OB04	0_mos	PBMC	T0	5689
Survivin	Obese	OB17	0_mos	PBMC	T0	18414.3
Survivin	Obese	OB29	0_mos	PBMC	T0	17417.7
Survivin	Obese	OB05	6_mos	PBMC	T6	12123.3
Survivin	Obese	OB17	6_mos	PBMC	T6	21093.7
Survivin	Obese	OB32	6_mos	PBMC	T6	30703.7
Survivin	Obese	OB08	12_mos	PBMC	T12	30636.5
Survivin	Obese	OB22	12_mos	PBMC	T12	29159.3
Survivin	Obese	OB35	12_mos	PBMC	T12	28316.3
Survivin	Obese	OB06	0_mos	PBMC	T0	13532.3
Survivin	Obese	OB18	0_mos	PBMC	T0	18900
Survivin	Obese	OB30	0_mos	PBMC	T0	23401
Survivin	Obese	OB06	6_mos	PBMC	T6	15646.3
Survivin	Obese	OB18	6_mos	PBMC	T6	21982.3
Survivin	Obese	OB33	6_mos	PBMC	T6	22248.3
Survivin	Obese	OB09	12_mos	PBMC	T12	14665.7
Survivin	Obese	OB23	12_mos	PBMC	T12	24595
Survivin	Control	06-12		PBMC	NW	15986.7
Survivin	Control	09-18		PBMC	NW	16767.3
Survivin	Control	12-24		PBMC	NW	19994
Survivin	Control	15-30		PBMC	NW	24394.7
Survivin	Obese	OB07	0_mos	PBMC	T0	24627.7
Survivin	Obese	OB19	0_mos	PBMC	T0	14818.7
Survivin	Obese	OB31	0_mos	PBMC	T0	30955
Survivin	Obese	OB07	6_mos	PBMC	T6	18563.3
Survivin	Obese	OB21	6_mos	PBMC	T6	23008.3
Survivin	Obese	OB34	6_mos	PBMC	T6	24848
Survivin	Obese	OB10	12_mos	PBMC	T12	33293.5
Survivin	Obese	OB25	12_mos	PBMC	T12	32213.3
Survivin	Control	02-04		PBMC	NW	10448
Survivin	Obese	OB08	0_mos	PBMC	T0	4664
Survivin	Obese	OB20	0_mos	PBMC	T0	14269.3
Survivin	Obese	OB32	0_mos	PBMC	T0	20667.3
Survivin	Obese	OB08	6_mos	PBMC	T6	18820
Survivin	Obese	OB22	6_mos	PBMC	T6	23643.3
Survivin	Obese	OB35	6_mos	PBMC	T6	25879.3
Survivin	Obese	OB11	12_mos	PBMC	T12	18774.5
Survivin	Obese	OB26	12_mos	PBMC	T12	29757.7
Survivin	Control	07-14		PBMC	NW	10076
Survivin	Control	10-20		PBMC	NW	17075.3
Survivin	Control	13-26		PBMC	NW	16835.7
Survivin	Control	16-32		PBMC	NW	12360.3
Survivin	Obese	OB09	0_mos	PBMC	T0	5572.33
Survivin	Obese	OB21	0_mos	PBMC	T0	22002.3
Survivin	Obese	OB33	0_mos	PBMC	T0	22059
Survivin	Obese	OB09	6_mos	PBMC	T6	12914
Survivin	Obese	OB23	6_mos	PBMC	T6	25591.7
Survivin	Obese	OB36	6_mos	PBMC	T6	9309
Survivin	Obese	OB12	12_mos	PBMC	T12	28311.5
Survivin	Obese	OB27	12_mos	PBMC	T12	26111.3
Survivin	Obese	OB10	0_mos	PBMC	T0	22066.7
Survivin	Obese	OB22	0_mos	PBMC	T0	24627.7
Survivin	Obese	OB34	0_mos	PBMC	T0	32887
Survivin	Obese	OB10	6_mos	PBMC	T6	32899.3
Survivin	Obese	OB25	6_mos	PBMC	T6	8519.33
Survivin	Obese	OB01	12_mos	PBMC	T12	13055
Survivin	Obese	OB13	12_mos	PBMC	T12	25091.7
Survivin	Obese	OB28	12_mos	PBMC	T12	38953.7
Survivin	Control	05-10		PBMC	NW	13060
Survivin	Control	08-16		PBMC	NW	21115
Survivin	Control	11-22		PBMC	NW	20489.3
Survivin	Control	14-28		PBMC	NW	18829.7
Survivin	Obese	OB11	0_mos	PBMC	T0	15954
Survivin	Obese	OB23	0_mos	PBMC	T0	22476.3
Survivin	Obese	OB35	0_mos	PBMC	T0	38182.3
Survivin	Obese	OB11	6_mos	PBMC	T6	22937.3
Survivin	Obese	OB26	6_mos	PBMC	T6	27188.3
Survivin	Obese	OB02	12_mos	PBMC	T12	19430
Survivin	Obese	OB14	12_mos	PBMC	T12	22937.3
Survivin	Obese	OB29	12_mos	PBMC	T12	28575.7
Survivin	Obese	OB12	0_mos	PBMC	T0	14697
Survivin	Obese	OB24	0_mos	PBMC	T0	28915.3
Survivin	Obese	OB36	0_mos	PBMC	T0	24791
Survivin	Obese	OB12	6_mos	PBMC	T6	16408
Survivin	Obese	OB27	6_mos	PBMC	T6	28728
Survivin	Obese	OB03	12_mos	PBMC	T12	18122.2
Survivin	Obese	OB15	12_mos	PBMC	T12	24719.3
Survivin	Obese	OB30	12_mos	PBMC	T12	22984.3
Survivin	Control	04-08		PBMC	NW	7460
Survivin	Obese	OB05	0_mos	PBMC	T0	12448.3
ATM_pS1981	Obese	OB13	0_mos	PBMC	T0	17494
ATM_pS1981	Obese	OB25	0_mos	PBMC	T0	8100.67
ATM_pS1981	Obese	OB01	6_mos	PBMC	T6	9803.33
ATM_pS1981	Obese	OB13	6_mos	PBMC	T6	17922.3
ATM_pS1981	Obese	OB28	6_mos	PBMC	T6	31308
ATM_pS1981	Obese	OB04	12_mos	PBMC	T12	39747.3
ATM_pS1981	Obese	OB16	12_mos	PBMC	T12	30801.5
ATM_pS1981	Obese	OB31	12_mos	PBMC	T12	11107.3
ATM_pS1981	Obese	OB01	0_mos	PBMC	T0	3049.33
ATM_pS1981	Obese	OB14	0_mos	PBMC	T0	25604.7
ATM_pS1981	Obese	OB26	0_mos	PBMC	T0	30946
ATM_pS1981	Obese	OB02	6_mos	PBMC	T6	15435.3
ATM_pS1981	Obese	OB14	6_mos	PBMC	T6	37809
ATM_pS1981	Obese	OB29	6_mos	PBMC	T6	18039
ATM_pS1981	Obese	OB05	12_mos	PBMC	T12	15132.8
ATM_pS1981	Obese	OB17	12_mos	PBMC	T12	19384
ATM_pS1981	Obese	OB32	12_mos	PBMC	T12	31926.3
ATM_pS1981	Obese	OB02	0_mos	PBMC	T0	9182
ATM_pS1981	Obese	OB15	0_mos	PBMC	T0	21249.7
ATM_pS1981	Obese	OB27	0_mos	PBMC	T0	8452.33
ATM_pS1981	Obese	OB03	6_mos	PBMC	T6	10125.7
ATM_pS1981	Obese	OB15	6_mos	PBMC	T6	24101.7
ATM_pS1981	Obese	OB30	6_mos	PBMC	T6	31892.7
ATM_pS1981	Obese	OB06	12_mos	PBMC	T12	15751
ATM_pS1981	Obese	OB18	12_mos	PBMC	T12	38228.2
ATM_pS1981	Obese	OB33	12_mos	PBMC	T12	20788
ATM_pS1981	Obese	OB03	0_mos	PBMC	T0	9368.33
ATM_pS1981	Obese	OB16	0_mos	PBMC	T0	11080
ATM_pS1981	Obese	OB28	0_mos	PBMC	T0	34892.7
ATM_pS1981	Obese	OB04	6_mos	PBMC	T6	39351.7
ATM_pS1981	Obese	OB16	6_mos	PBMC	T6	25691.7
ATM_pS1981	Obese	OB31	6_mos	PBMC	T6	36316.7
ATM_pS1981	Obese	OB07	12_mos	PBMC	T12	38763.5
ATM_pS1981	Obese	OB19	12_mos	PBMC	T12	14435.3
ATM_pS1981	Obese	OB34	12_mos	PBMC	T12	20117.3
ATM_pS1981	Obese	OB04	0_mos	PBMC	T0	11358.3
ATM_pS1981	Obese	OB17	0_mos	PBMC	T0	14519
ATM_pS1981	Obese	OB29	0_mos	PBMC	T0	20160
ATM_pS1981	Obese	OB05	6_mos	PBMC	T6	10737.7
ATM_pS1981	Obese	OB17	6_mos	PBMC	T6	24835
ATM_pS1981	Obese	OB32	6_mos	PBMC	T6	39341.3
ATM_pS1981	Obese	OB08	12_mos	PBMC	T12	32942.3
ATM_pS1981	Obese	OB22	12_mos	PBMC	T12	22695
ATM_pS1981	Obese	OB35	12_mos	PBMC	T12	26906.7
ATM_pS1981	Obese	OB06	0_mos	PBMC	T0	7944.33
ATM_pS1981	Obese	OB18	0_mos	PBMC	T0	12261.3
ATM_pS1981	Obese	OB30	0_mos	PBMC	T0	32537
ATM_pS1981	Obese	OB06	6_mos	PBMC	T6	10994.3
ATM_pS1981	Obese	OB18	6_mos	PBMC	T6	16482.7
ATM_pS1981	Obese	OB33	6_mos	PBMC	T6	25337
ATM_pS1981	Obese	OB09	12_mos	PBMC	T12	15736.3
ATM_pS1981	Obese	OB23	12_mos	PBMC	T12	22269
ATM_pS1981	Control	06-12		PBMC	NW	8462.33
ATM_pS1981	Control	09-18		PBMC	NW	9947.33
ATM_pS1981	Control	12-24		PBMC	NW	11688
ATM_pS1981	Control	15-30		PBMC	NW	23159
ATM_pS1981	Obese	OB07	0_mos	PBMC	T0	24838
ATM_pS1981	Obese	OB19	0_mos	PBMC	T0	6285.67
ATM_pS1981	Obese	OB31	0_mos	PBMC	T0	26917.3
ATM_pS1981	Obese	OB07	6_mos	PBMC	T6	17669.3
ATM_pS1981	Obese	OB21	6_mos	PBMC	T6	20664
ATM_pS1981	Obese	OB34	6_mos	PBMC	T6	26906.7
ATM_pS1981	Obese	OB10	12_mos	PBMC	T12	42029.5
ATM_pS1981	Obese	OB25	12_mos	PBMC	T12	33861.3
ATM_pS1981	Control	02-04		PBMC	NW	9677
ATM_pS1981	Obese	OB08	0_mos	PBMC	T0	6087.67
ATM_pS1981	Obese	OB20	0_mos	PBMC	T0	10615.7
ATM_pS1981	Obese	OB32	0_mos	PBMC	T0	27455
ATM_pS1981	Obese	OB08	6_mos	PBMC	T6	37809
ATM_pS1981	Obese	OB22	6_mos	PBMC	T6	25598.7
ATM_pS1981	Obese	OB35	6_mos	PBMC	T6	30342.3
ATM_pS1981	Obese	OB11	12_mos	PBMC	T12	25367.2
ATM_pS1981	Obese	OB26	12_mos	PBMC	T12	40136
ATM_pS1981	Control	07-14		PBMC	NW	8082
ATM_pS1981	Control	10-20		PBMC	NW	17266
ATM_pS1981	Control	13-26		PBMC	NW	8051
ATM_pS1981	Control	16-32		PBMC	NW	15143
ATM_pS1981	Obese	OB09	0_mos	PBMC	T0	4132
ATM_pS1981	Obese	OB21	0_mos	PBMC	T0	32869.3
ATM_pS1981	Obese	OB33	0_mos	PBMC	T0	14277.3
ATM_pS1981	Obese	OB09	6_mos	PBMC	T6	11876
ATM_pS1981	Obese	OB23	6_mos	PBMC	T6	42629.7
ATM_pS1981	Obese	OB36	6_mos	PBMC	T6	7872
ATM_pS1981	Obese	OB12	12_mos	PBMC	T12	33880
ATM_pS1981	Obese	OB27	12_mos	PBMC	T12	32213.3
ATM_pS1981	Obese	OB10	0_mos	PBMC	T0	17608.3
ATM_pS1981	Obese	OB22	0_mos	PBMC	T0	17650.7
ATM_pS1981	Obese	OB34	0_mos	PBMC	T0	36685
ATM_pS1981	Obese	OB10	6_mos	PBMC	T6	38178.7
ATM_pS1981	Obese	OB25	6_mos	PBMC	T6	20665
ATM_pS1981	Obese	OB01	12_mos	PBMC	T12	17432.3
ATM_pS1981	Obese	OB13	12_mos	PBMC	T12	26635
ATM_pS1981	Obese	OB28	12_mos	PBMC	T12	38561
ATM_pS1981	Control	05-10		PBMC	NW	23408.3
ATM_pS1981	Control	08-16		PBMC	NW	23940.3
ATM_pS1981	Control	11-22		PBMC	NW	22316
ATM_pS1981	Control	14-28		PBMC	NW	11604.7
ATM_pS1981	Obese	OB11	0_mos	PBMC	T0	17324.3
ATM_pS1981	Obese	OB23	0_mos	PBMC	T0	32899.3
ATM_pS1981	Obese	OB35	0_mos	PBMC	T0	38566.3
ATM_pS1981	Obese	OB11	6_mos	PBMC	T6	20197.7
ATM_pS1981	Obese	OB26	6_mos	PBMC	T6	52577
ATM_pS1981	Obese	OB02	12_mos	PBMC	T12	11125.7
ATM_pS1981	Obese	OB14	12_mos	PBMC	T12	34562.7
ATM_pS1981	Obese	OB29	12_mos	PBMC	T12	37809
ATM_pS1981	Obese	OB12	0_mos	PBMC	T0	12242.3
ATM_pS1981	Obese	OB24	0_mos	PBMC	T0	45713
ATM_pS1981	Obese	OB36	0_mos	PBMC	T0	40140.3
ATM_pS1981	Obese	OB12	6_mos	PBMC	T6	13057.3
ATM_pS1981	Obese	OB27	6_mos	PBMC	T6	43920.3
ATM_pS1981	Obese	OB03	12_mos	PBMC	T12	19316.7
ATM_pS1981	Obese	OB15	12_mos	PBMC	T12	29733.7
ATM_pS1981	Obese	OB30	12_mos	PBMC	T12	45253.7
ATM_pS1981	Control	04-08		PBMC	NW	6627
ATM_pS1981	Obese	OB05	0_mos	PBMC	T0	13495.7
ATR_pS428	Obese	OB13	0_mos	PBMC	T0	22040
ATR_pS428	Obese	OB25	0_mos	PBMC	T0	15571.7
ATR_pS428	Obese	OB01	6_mos	PBMC	T6	17045.3
ATR_pS428	Obese	OB13	6_mos	PBMC	T6	22687.7
ATR_pS428	Obese	OB28	6_mos	PBMC	T6	27479.7
ATR_pS428	Obese	OB04	12_mos	PBMC	T12	26378.3
ATR_pS428	Obese	OB16	12_mos	PBMC	T12	33433.8
ATR_pS428	Obese	OB31	12_mos	PBMC	T12	28009.7
ATR_pS428	Obese	OB01	0_mos	PBMC	T0	8775.67
ATR_pS428	Obese	OB14	0_mos	PBMC	T0	22731.7
ATR_pS428	Obese	OB26	0_mos	PBMC	T0	29733.7
ATR_pS428	Obese	OB02	6_mos	PBMC	T6	22490.7
ATR_pS428	Obese	OB14	6_mos	PBMC	T6	38581.7
ATR_pS428	Obese	OB29	6_mos	PBMC	T6	30654.3
ATR_pS428	Obese	OB05	12_mos	PBMC	T12	20519.1
ATR_pS428	Obese	OB17	12_mos	PBMC	T12	37242.2
ATR_pS428	Obese	OB32	12_mos	PBMC	T12	35955.3
ATR_pS428	Obese	OB02	0_mos	PBMC	T0	26636
ATR_pS428	Obese	OB15	0_mos	PBMC	T0	30642
ATR_pS428	Obese	OB27	0_mos	PBMC	T0	28575.7
ATR_pS428	Obese	OB03	6_mos	PBMC	T6	30955
ATR_pS428	Obese	OB15	6_mos	PBMC	T6	35606.7
ATR_pS428	Obese	OB30	6_mos	PBMC	T6	30647.3
ATR_pS428	Obese	OB06	12_mos	PBMC	T12	26649.7
ATR_pS428	Obese	OB18	12_mos	PBMC	T12	37118.8
ATR_pS428	Obese	OB33	12_mos	PBMC	T12	37426
ATR_pS428	Obese	OB03	0_mos	PBMC	T0	26115.7
ATR_pS428	Obese	OB16	0_mos	PBMC	T0	25091.7
ATR_pS428	Obese	OB28	0_mos	PBMC	T0	41357
ATR_pS428	Obese	OB04	6_mos	PBMC	T6	37422.7
ATR_pS428	Obese	OB16	6_mos	PBMC	T6	30660.3
ATR_pS428	Obese	OB31	6_mos	PBMC	T6	40951.3
ATR_pS428	Obese	OB07	12_mos	PBMC	T12	42903.7
ATR_pS428	Obese	OB19	12_mos	PBMC	T12	35246.7
ATR_pS428	Obese	OB34	12_mos	PBMC	T12	36685
ATR_pS428	Obese	OB04	0_mos	PBMC	T0	11650
ATR_pS428	Obese	OB17	0_mos	PBMC	T0	35253
ATR_pS428	Obese	OB29	0_mos	PBMC	T0	37843
ATR_pS428	Obese	OB05	6_mos	PBMC	T6	28291.3
ATR_pS428	Obese	OB17	6_mos	PBMC	T6	41391.7
ATR_pS428	Obese	OB32	6_mos	PBMC	T6	37802.7
ATR_pS428	Obese	OB08	12_mos	PBMC	T12	32097
ATR_pS428	Obese	OB22	12_mos	PBMC	T12	36680
ATR_pS428	Obese	OB35	12_mos	PBMC	T12	43501
ATR_pS428	Obese	OB06	0_mos	PBMC	T0	20351.3
ATR_pS428	Obese	OB18	0_mos	PBMC	T0	28328.7
ATR_pS428	Obese	OB30	0_mos	PBMC	T0	40995
ATR_pS428	Obese	OB06	6_mos	PBMC	T6	26392.3
ATR_pS428	Obese	OB18	6_mos	PBMC	T6	35639
ATR_pS428	Obese	OB33	6_mos	PBMC	T6	41885.7
ATR_pS428	Obese	OB09	12_mos	PBMC	T12	27929.3
ATR_pS428	Obese	OB23	12_mos	PBMC	T12	39351.7
ATR_pS428	Control	06-12		PBMC	NW	15947.3
ATR_pS428	Control	09-18		PBMC	NW	17780.3
ATR_pS428	Control	12-24		PBMC	NW	23395.7
ATR_pS428	Control	15-30		PBMC	NW	23162.7
ATR_pS428	Obese	OB07	0_mos	PBMC	T0	30642
ATR_pS428	Obese	OB19	0_mos	PBMC	T0	24595
ATR_pS428	Obese	OB31	0_mos	PBMC	T0	34545.7
ATR_pS428	Obese	OB07	6_mos	PBMC	T6	25125.3
ATR_pS428	Obese	OB21	6_mos	PBMC	T6	32560
ATR_pS428	Obese	OB34	6_mos	PBMC	T6	38949
ATR_pS428	Obese	OB10	12_mos	PBMC	T12	44986
ATR_pS428	Obese	OB25	12_mos	PBMC	T12	32869.3
ATR_pS428	Control	02-04		PBMC	NW	27177.3
ATR_pS428	Obese	OB08	0_mos	PBMC	T0	9274.67
ATR_pS428	Obese	OB20	0_mos	PBMC	T0	26904
ATR_pS428	Obese	OB32	0_mos	PBMC	T0	32861
ATR_pS428	Obese	OB08	6_mos	PBMC	T6	30337.3
ATR_pS428	Obese	OB22	6_mos	PBMC	T6	36685
ATR_pS428	Obese	OB35	6_mos	PBMC	T6	41362.7
ATR_pS428	Obese	OB11	12_mos	PBMC	T12	33745.3
ATR_pS428	Obese	OB26	12_mos	PBMC	T12	38178.7
ATR_pS428	Control	07-14		PBMC	NW	21229.7
ATR_pS428	Control	10-20		PBMC	NW	25604.7
ATR_pS428	Control	13-26		PBMC	NW	10912.7
ATR_pS428	Control	16-32		PBMC	NW	24591
ATR_pS428	Obese	OB09	0_mos	PBMC	T0	13401.3
ATR_pS428	Obese	OB21	0_mos	PBMC	T0	40958
ATR_pS428	Obese	OB33	0_mos	PBMC	T0	37466
ATR_pS428	Obese	OB09	6_mos	PBMC	T6	27469.7
ATR_pS428	Obese	OB23	6_mos	PBMC	T6	41785.3
ATR_pS428	Obese	OB36	6_mos	PBMC	T6	23911.7
ATR_pS428	Obese	OB12	12_mos	PBMC	T12	36337
ATR_pS428	Obese	OB27	12_mos	PBMC	T12	44357.7
ATR_pS428	Obese	OB10	0_mos	PBMC	T0	40539.7
ATR_pS428	Obese	OB22	0_mos	PBMC	T0	41778.7
ATR_pS428	Obese	OB34	0_mos	PBMC	T0	41357
ATR_pS428	Obese	OB10	6_mos	PBMC	T6	52059
ATR_pS428	Obese	OB25	6_mos	PBMC	T6	15709.3
ATR_pS428	Obese	OB01	12_mos	PBMC	T12	31739.8
ATR_pS428	Obese	OB13	12_mos	PBMC	T12	38953.7
ATR_pS428	Obese	OB28	12_mos	PBMC	T12	38950
ATR_pS428	Control	05-10		PBMC	NW	30398
ATR_pS428	Control	08-16		PBMC	NW	34554.3
ATR_pS428	Control	11-22		PBMC	NW	40550.3
ATR_pS428	Control	14-28		PBMC	NW	35597.3
ATR_pS428	Obese	OB11	0_mos	PBMC	T0	32869.3
ATR_pS428	Obese	OB23	0_mos	PBMC	T0	37060
ATR_pS428	Obese	OB35	0_mos	PBMC	T0	38561
ATR_pS428	Obese	OB11	6_mos	PBMC	T6	41778.7
ATR_pS428	Obese	OB26	6_mos	PBMC	T6	47105
ATR_pS428	Obese	OB02	12_mos	PBMC	T12	39351.7
ATR_pS428	Obese	OB14	12_mos	PBMC	T12	37798.7
ATR_pS428	Obese	OB29	12_mos	PBMC	T12	40947
ATR_pS428	Obese	OB12	0_mos	PBMC	T0	34211
ATR_pS428	Obese	OB24	0_mos	PBMC	T0	45713
ATR_pS428	Obese	OB36	0_mos	PBMC	T0	38562.3
ATR_pS428	Obese	OB12	6_mos	PBMC	T6	36685
ATR_pS428	Obese	OB27	6_mos	PBMC	T6	47113
ATR_pS428	Obese	OB03	12_mos	PBMC	T12	39076.8
ATR_pS428	Obese	OB15	12_mos	PBMC	T12	40947
ATR_pS428	Obese	OB30	12_mos	PBMC	T12	43478
ATR_pS428	Control	04-08		PBMC	NW	6786
ATR_pS428	Obese	OB05	0_mos	PBMC	T0	12285.7
Chk1_pS317	Obese	OB13	0_mos	PBMC	T0	6317
Chk1_pS317	Obese	OB25	0_mos	PBMC	T0	4729.67
Chk1_pS317	Obese	OB01	6_mos	PBMC	T6	5998.67
Chk1_pS317	Obese	OB13	6_mos	PBMC	T6	5790
Chk1_pS317	Obese	OB28	6_mos	PBMC	T6	6771
Chk1_pS317	Obese	OB04	12_mos	PBMC	T12	5822.33
Chk1_pS317	Obese	OB16	12_mos	PBMC	T12	7880.17
Chk1_pS317	Obese	OB31	12_mos	PBMC	T12	5084.33
Chk1_pS317	Obese	OB01	0_mos	PBMC	T0	3236.67
Chk1_pS317	Obese	OB14	0_mos	PBMC	T0	7593
Chk1_pS317	Obese	OB26	0_mos	PBMC	T0	9509
Chk1_pS317	Obese	OB02	6_mos	PBMC	T6	6672
Chk1_pS317	Obese	OB14	6_mos	PBMC	T6	8469.67
Chk1_pS317	Obese	OB29	6_mos	PBMC	T6	5966.33
Chk1_pS317	Obese	OB05	12_mos	PBMC	T12	7832.33
Chk1_pS317	Obese	OB17	12_mos	PBMC	T12	8897.33
Chk1_pS317	Obese	OB32	12_mos	PBMC	T12	7380.67
Chk1_pS317	Obese	OB02	0_mos	PBMC	T0	7261
Chk1_pS317	Obese	OB15	0_mos	PBMC	T0	8410.67
Chk1_pS317	Obese	OB27	0_mos	PBMC	T0	8092.33
Chk1_pS317	Obese	OB03	6_mos	PBMC	T6	8237
Chk1_pS317	Obese	OB15	6_mos	PBMC	T6	10334.3
Chk1_pS317	Obese	OB30	6_mos	PBMC	T6	9185.67
Chk1_pS317	Obese	OB06	12_mos	PBMC	T12	7494
Chk1_pS317	Obese	OB18	12_mos	PBMC	T12	10331
Chk1_pS317	Obese	OB33	12_mos	PBMC	T12	8731.33
Chk1_pS317	Obese	OB03	0_mos	PBMC	T0	9202.33
Chk1_pS317	Obese	OB16	0_mos	PBMC	T0	10815.3
Chk1_pS317	Obese	OB28	0_mos	PBMC	T0	11876
Chk1_pS317	Obese	OB04	6_mos	PBMC	T6	11522.3
Chk1_pS317	Obese	OB16	6_mos	PBMC	T6	11149.7
Chk1_pS317	Obese	OB31	6_mos	PBMC	T6	10428
Chk1_pS317	Obese	OB07	12_mos	PBMC	T12	11442.8
Chk1_pS317	Obese	OB19	12_mos	PBMC	T12	6933
Chk1_pS317	Obese	OB34	12_mos	PBMC	T12	8366
Chk1_pS317	Obese	OB04	0_mos	PBMC	T0	7016.67
Chk1_pS317	Obese	OB17	0_mos	PBMC	T0	10877.3
Chk1_pS317	Obese	OB29	0_mos	PBMC	T0	11426.7
Chk1_pS317	Obese	OB05	6_mos	PBMC	T6	10179
Chk1_pS317	Obese	OB17	6_mos	PBMC	T6	11115
Chk1_pS317	Obese	OB32	6_mos	PBMC	T6	11376
Chk1_pS317	Obese	OB08	12_mos	PBMC	T12	11068.7
Chk1_pS317	Obese	OB22	12_mos	PBMC	T12	10394.3
Chk1_pS317	Obese	OB35	12_mos	PBMC	T12	8376
Chk1_pS317	Obese	OB06	0_mos	PBMC	T0	14582
Chk1_pS317	Obese	OB18	0_mos	PBMC	T0	9892
Chk1_pS317	Obese	OB30	0_mos	PBMC	T0	11425
Chk1_pS317	Obese	OB06	6_mos	PBMC	T6	12284.3
Chk1_pS317	Obese	OB18	6_mos	PBMC	T6	9528.33
Chk1_pS317	Obese	OB33	6_mos	PBMC	T6	9959.33
Chk1_pS317	Obese	OB09	12_mos	PBMC	T12	7341.17
Chk1_pS317	Obese	OB23	12_mos	PBMC	T12	8946
Chk1_pS317	Control	06-12		PBMC	NW	11122.3
Chk1_pS317	Control	09-18		PBMC	NW	26542.7
Chk1_pS317	Control	12-24		PBMC	NW	14745
Chk1_pS317	Control	15-30		PBMC	NW	17881.3
Chk1_pS317	Obese	OB07	0_mos	PBMC	T0	11386
Chk1_pS317	Obese	OB19	0_mos	PBMC	T0	7830.67
Chk1_pS317	Obese	OB31	0_mos	PBMC	T0	10029
Chk1_pS317	Obese	OB07	6_mos	PBMC	T6	9091.67
Chk1_pS317	Obese	OB21	6_mos	PBMC	T6	10142
Chk1_pS317	Obese	OB34	6_mos	PBMC	T6	9634
Chk1_pS317	Obese	OB10	12_mos	PBMC	T12	13979.3
Chk1_pS317	Obese	OB25	12_mos	PBMC	T12	10191.3
Chk1_pS317	Control	02-04		PBMC	NW	7333
Chk1_pS317	Obese	OB08	0_mos	PBMC	T0	5375.67
Chk1_pS317	Obese	OB20	0_mos	PBMC	T0	9856.33
Chk1_pS317	Obese	OB32	0_mos	PBMC	T0	12256.7
Chk1_pS317	Obese	OB08	6_mos	PBMC	T6	8725.33
Chk1_pS317	Obese	OB22	6_mos	PBMC	T6	14520.3
Chk1_pS317	Obese	OB35	6_mos	PBMC	T6	11714.3
Chk1_pS317	Obese	OB11	12_mos	PBMC	T12	8883.33
Chk1_pS317	Obese	OB26	12_mos	PBMC	T12	10317.3
Chk1_pS317	Control	07-14		PBMC	NW	9847
Chk1_pS317	Control	10-20		PBMC	NW	14445.3
Chk1_pS317	Control	13-26		PBMC	NW	9253
Chk1_pS317	Control	16-32		PBMC	NW	11149
Chk1_pS317	Obese	OB09	0_mos	PBMC	T0	6796.67
Chk1_pS317	Obese	OB21	0_mos	PBMC	T0	11939.3
Chk1_pS317	Obese	OB33	0_mos	PBMC	T0	11885.3
Chk1_pS317	Obese	OB09	6_mos	PBMC	T6	10938
Chk1_pS317	Obese	OB23	6_mos	PBMC	T6	11430.3
Chk1_pS317	Obese	OB36	6_mos	PBMC	T6	6580.67
Chk1_pS317	Obese	OB12	12_mos	PBMC	T12	12154.3
Chk1_pS317	Obese	OB27	12_mos	PBMC	T12	13464.7
Chk1_pS317	Obese	OB10	0_mos	PBMC	T0	13030.7
Chk1_pS317	Obese	OB22	0_mos	PBMC	T0	13011.7
Chk1_pS317	Obese	OB34	0_mos	PBMC	T0	13101.7
Chk1_pS317	Obese	OB10	6_mos	PBMC	T6	13919.7
Chk1_pS317	Obese	OB25	6_mos	PBMC	T6	8164.33
Chk1_pS317	Obese	OB01	12_mos	PBMC	T12	8467.17
Chk1_pS317	Obese	OB13	12_mos	PBMC	T12	11159.3
Chk1_pS317	Obese	OB28	12_mos	PBMC	T12	13989
Chk1_pS317	Control	05-10		PBMC	NW	14695.7
Chk1_pS317	Control	08-16		PBMC	NW	15481.3
Chk1_pS317	Control	11-22		PBMC	NW	16896.7
Chk1_pS317	Control	14-28		PBMC	NW	15536
Chk1_pS317	Obese	OB11	0_mos	PBMC	T0	11319.7
Chk1_pS317	Obese	OB23	0_mos	PBMC	T0	11696.3
Chk1_pS317	Obese	OB35	0_mos	PBMC	T0	13979
Chk1_pS317	Obese	OB11	6_mos	PBMC	T6	12322
Chk1_pS317	Obese	OB26	6_mos	PBMC	T6	14855
Chk1_pS317	Obese	OB02	12_mos	PBMC	T12	11077
Chk1_pS317	Obese	OB14	12_mos	PBMC	T12	14433.3
Chk1_pS317	Obese	OB29	12_mos	PBMC	T12	12675.7
Chk1_pS317	Obese	OB12	0_mos	PBMC	T0	13576.3
Chk1_pS317	Obese	OB24	0_mos	PBMC	T0	15721.3
Chk1_pS317	Obese	OB36	0_mos	PBMC	T0	13154.7
Chk1_pS317	Obese	OB12	6_mos	PBMC	T6	14693.3
Chk1_pS317	Obese	OB27	6_mos	PBMC	T6	16801.7
Chk1_pS317	Obese	OB03	12_mos	PBMC	T12	10434.3
Chk1_pS317	Obese	OB15	12_mos	PBMC	T12	12887
Chk1_pS317	Obese	OB30	12_mos	PBMC	T12	14862.7
Chk1_pS317	Control	04-08		PBMC	NW	3981
Chk1_pS317	Obese	OB05	0_mos	PBMC	T0	8152.33
Chk2_pT68	Obese	OB13	0_mos	PBMC	T0	23900
Chk2_pT68	Obese	OB25	0_mos	PBMC	T0	18913.7
Chk2_pT68	Obese	OB01	6_mos	PBMC	T6	20656.7
Chk2_pT68	Obese	OB13	6_mos	PBMC	T6	21446
Chk2_pT68	Obese	OB28	6_mos	PBMC	T6	27814.7
Chk2_pT68	Obese	OB04	12_mos	PBMC	T12	26976
Chk2_pT68	Obese	OB16	12_mos	PBMC	T12	27471.2
Chk2_pT68	Obese	OB31	12_mos	PBMC	T12	20248.7
Chk2_pT68	Obese	OB01	0_mos	PBMC	T0	16092.3
Chk2_pT68	Obese	OB14	0_mos	PBMC	T0	29748.7
Chk2_pT68	Obese	OB26	0_mos	PBMC	T0	21825.7
Chk2_pT68	Obese	OB02	6_mos	PBMC	T6	31914.7
Chk2_pT68	Obese	OB14	6_mos	PBMC	T6	35284.3
Chk2_pT68	Obese	OB29	6_mos	PBMC	T6	28016
Chk2_pT68	Obese	OB05	12_mos	PBMC	T12	27726.2
Chk2_pT68	Obese	OB17	12_mos	PBMC	T12	28163
Chk2_pT68	Obese	OB32	12_mos	PBMC	T12	30972
Chk2_pT68	Obese	OB02	0_mos	PBMC	T0	30955
Chk2_pT68	Obese	OB15	0_mos	PBMC	T0	28858
Chk2_pT68	Obese	OB27	0_mos	PBMC	T0	24344
Chk2_pT68	Obese	OB03	6_mos	PBMC	T6	27450.3
Chk2_pT68	Obese	OB15	6_mos	PBMC	T6	36320.3
Chk2_pT68	Obese	OB30	6_mos	PBMC	T6	26108.7
Chk2_pT68	Obese	OB06	12_mos	PBMC	T12	26639
Chk2_pT68	Obese	OB18	12_mos	PBMC	T12	28592
Chk2_pT68	Obese	OB33	12_mos	PBMC	T12	28009.7
Chk2_pT68	Obese	OB03	0_mos	PBMC	T0	33194.3
Chk2_pT68	Obese	OB16	0_mos	PBMC	T0	28878
Chk2_pT68	Obese	OB28	0_mos	PBMC	T0	28855
Chk2_pT68	Obese	OB04	6_mos	PBMC	T6	37452.3
Chk2_pT68	Obese	OB16	6_mos	PBMC	T6	32537
Chk2_pT68	Obese	OB31	6_mos	PBMC	T6	32864
Chk2_pT68	Obese	OB07	12_mos	PBMC	T12	30935.5
Chk2_pT68	Obese	OB19	12_mos	PBMC	T12	21997
Chk2_pT68	Obese	OB34	12_mos	PBMC	T12	27448
Chk2_pT68	Obese	OB04	0_mos	PBMC	T0	55420.3
Chk2_pT68	Obese	OB17	0_mos	PBMC	T0	35246.7
Chk2_pT68	Obese	OB29	0_mos	PBMC	T0	37432.7
Chk2_pT68	Obese	OB05	6_mos	PBMC	T6	35253
Chk2_pT68	Obese	OB17	6_mos	PBMC	T6	37050
Chk2_pT68	Obese	OB32	6_mos	PBMC	T6	28002.3
Chk2_pT68	Obese	OB08	12_mos	PBMC	T12	23188.5
Chk2_pT68	Obese	OB22	12_mos	PBMC	T12	28570.7
Chk2_pT68	Obese	OB35	12_mos	PBMC	T12	30950
Chk2_pT68	Obese	OB06	0_mos	PBMC	T0	35973
Chk2_pT68	Obese	OB18	0_mos	PBMC	T0	31914.7
Chk2_pT68	Obese	OB30	0_mos	PBMC	T0	36326.3
Chk2_pT68	Obese	OB06	6_mos	PBMC	T6	28575.7
Chk2_pT68	Obese	OB18	6_mos	PBMC	T6	30654.3
Chk2_pT68	Obese	OB33	6_mos	PBMC	T6	30663.7
Chk2_pT68	Obese	OB09	12_mos	PBMC	T12	25019.3
Chk2_pT68	Obese	OB23	12_mos	PBMC	T12	28570.7
Chk2_pT68	Control	06-12		PBMC	NW	34585.7
Chk2_pT68	Control	09-18		PBMC	NW	39740.7
Chk2_pT68	Control	12-24		PBMC	NW	28575.7
Chk2_pT68	Control	15-30		PBMC	NW	25105
Chk2_pT68	Obese	OB07	0_mos	PBMC	T0	32210
Chk2_pT68	Obese	OB19	0_mos	PBMC	T0	27218
Chk2_pT68	Obese	OB31	0_mos	PBMC	T0	24601
Chk2_pT68	Obese	OB07	6_mos	PBMC	T6	31261
Chk2_pT68	Obese	OB21	6_mos	PBMC	T6	29152.7
Chk2_pT68	Obese	OB34	6_mos	PBMC	T6	28283.7
Chk2_pT68	Obese	OB10	12_mos	PBMC	T12	29791.5
Chk2_pT68	Obese	OB25	12_mos	PBMC	T12	25339.7
Chk2_pT68	Control	02-04		PBMC	NW	37068.7
Chk2_pT68	Obese	OB08	0_mos	PBMC	T0	17569.7
Chk2_pT68	Obese	OB20	0_mos	PBMC	T0	28869.3
Chk2_pT68	Obese	OB32	0_mos	PBMC	T0	22932.3
Chk2_pT68	Obese	OB08	6_mos	PBMC	T6	28016
Chk2_pT68	Obese	OB22	6_mos	PBMC	T6	26378.3
Chk2_pT68	Obese	OB35	6_mos	PBMC	T6	28568
Chk2_pT68	Obese	OB11	12_mos	PBMC	T12	23273.8
Chk2_pT68	Obese	OB26	12_mos	PBMC	T12	22928.3
Chk2_pT68	Control	07-14		PBMC	NW	29748.7
Chk2_pT68	Control	10-20		PBMC	NW	30972
Chk2_pT68	Control	13-26		PBMC	NW	27455
Chk2_pT68	Control	16-32		PBMC	NW	24108.3
Chk2_pT68	Obese	OB09	0_mos	PBMC	T0	23862
Chk2_pT68	Obese	OB21	0_mos	PBMC	T0	31283.3
Chk2_pT68	Obese	OB33	0_mos	PBMC	T0	21146.7
Chk2_pT68	Obese	OB09	6_mos	PBMC	T6	32887
Chk2_pT68	Obese	OB23	6_mos	PBMC	T6	28568
Chk2_pT68	Obese	OB36	6_mos	PBMC	T6	24608.3
Chk2_pT68	Obese	OB12	12_mos	PBMC	T12	27454
Chk2_pT68	Obese	OB27	12_mos	PBMC	T12	27737
Chk2_pT68	Obese	OB10	0_mos	PBMC	T0	32226
Chk2_pT68	Obese	OB22	0_mos	PBMC	T0	28601
Chk2_pT68	Obese	OB34	0_mos	PBMC	T0	27181.7
Chk2_pT68	Obese	OB10	6_mos	PBMC	T6	34892.7
Chk2_pT68	Obese	OB25	6_mos	PBMC	T6	13469.3
Chk2_pT68	Obese	OB01	12_mos	PBMC	T12	27058.5
Chk2_pT68	Obese	OB13	12_mos	PBMC	T12	21427.3
Chk2_pT68	Obese	OB28	12_mos	PBMC	T12	28002.3
Chk2_pT68	Control	05-10		PBMC	NW	25591.7
Chk2_pT68	Control	08-16		PBMC	NW	30047.3
Chk2_pT68	Control	11-22		PBMC	NW	33551
Chk2_pT68	Control	14-28		PBMC	NW	23868.3
Chk2_pT68	Obese	OB11	0_mos	PBMC	T0	31898
Chk2_pT68	Obese	OB23	0_mos	PBMC	T0	33191
Chk2_pT68	Obese	OB35	0_mos	PBMC	T0	28002.3
Chk2_pT68	Obese	OB11	6_mos	PBMC	T6	30947
Chk2_pT68	Obese	OB26	6_mos	PBMC	T6	34896.3
Chk2_pT68	Obese	OB02	12_mos	PBMC	T12	28005
Chk2_pT68	Obese	OB14	12_mos	PBMC	T12	32560
Chk2_pT68	Obese	OB29	12_mos	PBMC	T12	29445.7
Chk2_pT68	Obese	OB12	0_mos	PBMC	T0	28862.7
Chk2_pT68	Obese	OB24	0_mos	PBMC	T0	33524.3
Chk2_pT68	Obese	OB36	0_mos	PBMC	T0	28567
Chk2_pT68	Obese	OB12	6_mos	PBMC	T6	28568
Chk2_pT68	Obese	OB27	6_mos	PBMC	T6	33191
Chk2_pT68	Obese	OB03	12_mos	PBMC	T12	29159.5
Chk2_pT68	Obese	OB15	12_mos	PBMC	T12	29440.7
Chk2_pT68	Obese	OB30	12_mos	PBMC	T12	31258
Chk2_pT68	Control	04-08		PBMC	NW	51549.7
Chk2_pT68	Obese	OB05	0_mos	PBMC	T0	32861
H2AXg_pS139	Obese	OB13	0_mos	PBMC	T0	2348.33
H2AXg_pS139	Obese	OB25	0_mos	PBMC	T0	913.667
H2AXg_pS139	Obese	OB01	6_mos	PBMC	T6	4365.67
H2AXg_pS139	Obese	OB13	6_mos	PBMC	T6	3734.33
H2AXg_pS139	Obese	OB28	6_mos	PBMC	T6	31012
H2AXg_pS139	Obese	OB04	12_mos	PBMC	T12	21956.3
H2AXg_pS139	Obese	OB16	12_mos	PBMC	T12	9999.33
H2AXg_pS139	Obese	OB31	12_mos	PBMC	T12	607
H2AXg_pS139	Obese	OB01	0_mos	PBMC	T0	1116
H2AXg_pS139	Obese	OB14	0_mos	PBMC	T0	20065.7
H2AXg_pS139	Obese	OB26	0_mos	PBMC	T0	28590.7
H2AXg_pS139	Obese	OB02	6_mos	PBMC	T6	9130.67
H2AXg_pS139	Obese	OB14	6_mos	PBMC	T6	7112.67
H2AXg_pS139	Obese	OB29	6_mos	PBMC	T6	1289.33
H2AXg_pS139	Obese	OB05	12_mos	PBMC	T12	3564.93
H2AXg_pS139	Obese	OB17	12_mos	PBMC	T12	26975.3
H2AXg_pS139	Obese	OB32	12_mos	PBMC	T12	11128.3
H2AXg_pS139	Obese	OB02	0_mos	PBMC	T0	1219
H2AXg_pS139	Obese	OB15	0_mos	PBMC	T0	8492.33
H2AXg_pS139	Obese	OB27	0_mos	PBMC	T0	1169
H2AXg_pS139	Obese	OB03	6_mos	PBMC	T6	1431
H2AXg_pS139	Obese	OB15	6_mos	PBMC	T6	7190
H2AXg_pS139	Obese	OB30	6_mos	PBMC	T6	12536.3
H2AXg_pS139	Obese	OB06	12_mos	PBMC	T12	4952.33
H2AXg_pS139	Obese	OB18	12_mos	PBMC	T12	17366.8
H2AXg_pS139	Obese	OB33	12_mos	PBMC	T12	6476.33
H2AXg_pS139	Obese	OB03	0_mos	PBMC	T0	5485.67
H2AXg_pS139	Obese	OB16	0_mos	PBMC	T0	4119.67
H2AXg_pS139	Obese	OB28	0_mos	PBMC	T0	10197.3
H2AXg_pS139	Obese	OB04	6_mos	PBMC	T6	10441.3
H2AXg_pS139	Obese	OB16	6_mos	PBMC	T6	10619
H2AXg_pS139	Obese	OB31	6_mos	PBMC	T6	9380.33
H2AXg_pS139	Obese	OB07	12_mos	PBMC	T12	15140.2
H2AXg_pS139	Obese	OB19	12_mos	PBMC	T12	13514.3
H2AXg_pS139	Obese	OB34	12_mos	PBMC	T12	4409
H2AXg_pS139	Obese	OB04	0_mos	PBMC	T0	7531.67
H2AXg_pS139	Obese	OB17	0_mos	PBMC	T0	23190
H2AXg_pS139	Obese	OB29	0_mos	PBMC	T0	22960
H2AXg_pS139	Obese	OB05	6_mos	PBMC	T6	2945.33
H2AXg_pS139	Obese	OB17	6_mos	PBMC	T6	25862
H2AXg_pS139	Obese	OB32	6_mos	PBMC	T6	36681.7
H2AXg_pS139	Obese	OB08	12_mos	PBMC	T12	30247.8
H2AXg_pS139	Obese	OB22	12_mos	PBMC	T12	27730.7
H2AXg_pS139	Obese	OB35	12_mos	PBMC	T12	6608.33
H2AXg_pS139	Obese	OB06	0_mos	PBMC	T0	4632.67
H2AXg_pS139	Obese	OB18	0_mos	PBMC	T0	9473
H2AXg_pS139	Obese	OB30	0_mos	PBMC	T0	15357
H2AXg_pS139	Obese	OB06	6_mos	PBMC	T6	2668.33
H2AXg_pS139	Obese	OB18	6_mos	PBMC	T6	11107.7
H2AXg_pS139	Obese	OB33	6_mos	PBMC	T6	12619
H2AXg_pS139	Obese	OB09	12_mos	PBMC	T12	5993.17
H2AXg_pS139	Obese	OB23	12_mos	PBMC	T12	29736.7
H2AXg_pS139	Control	06-12		PBMC	NW	1808.33
H2AXg_pS139	Control	09-18		PBMC	NW	5706.33
H2AXg_pS139	Control	12-24		PBMC	NW	10668.7
H2AXg_pS139	Control	15-30		PBMC	NW	4220.33
H2AXg_pS139	Obese	OB07	0_mos	PBMC	T0	5448
H2AXg_pS139	Obese	OB19	0_mos	PBMC	T0	3393
H2AXg_pS139	Obese	OB31	0_mos	PBMC	T0	9371.33
H2AXg_pS139	Obese	OB07	6_mos	PBMC	T6	6300.67
H2AXg_pS139	Obese	OB21	6_mos	PBMC	T6	18070.7
H2AXg_pS139	Obese	OB34	6_mos	PBMC	T6	9503
H2AXg_pS139	Obese	OB10	12_mos	PBMC	T12	20717
H2AXg_pS139	Obese	OB25	12_mos	PBMC	T12	26130
H2AXg_pS139	Control	02-04		PBMC	NW	16093.7
H2AXg_pS139	Obese	OB08	0_mos	PBMC	T0	1255
H2AXg_pS139	Obese	OB20	0_mos	PBMC	T0	3623
H2AXg_pS139	Obese	OB32	0_mos	PBMC	T0	27196.3
H2AXg_pS139	Obese	OB08	6_mos	PBMC	T6	19693.7
H2AXg_pS139	Obese	OB22	6_mos	PBMC	T6	8180.67
H2AXg_pS139	Obese	OB35	6_mos	PBMC	T6	23889.3
H2AXg_pS139	Obese	OB11	12_mos	PBMC	T12	7630.83
H2AXg_pS139	Obese	OB26	12_mos	PBMC	T12	5235
H2AXg_pS139	Control	07-14		PBMC	NW	2675.33
H2AXg_pS139	Control	10-20		PBMC	NW	5283.33
H2AXg_pS139	Control	13-26		PBMC	NW	5570.67
H2AXg_pS139	Control	16-32		PBMC	NW	6149.67
H2AXg_pS139	Obese	OB09	0_mos	PBMC	T0	1580.67
H2AXg_pS139	Obese	OB21	0_mos	PBMC	T0	19524.3
H2AXg_pS139	Obese	OB33	0_mos	PBMC	T0	9401.33
H2AXg_pS139	Obese	OB09	6_mos	PBMC	T6	4687.67
H2AXg_pS139	Obese	OB23	6_mos	PBMC	T6	20524.3
H2AXg_pS139	Obese	OB36	6_mos	PBMC	T6	2060.33
H2AXg_pS139	Obese	OB12	12_mos	PBMC	T12	18413.5
H2AXg_pS139	Obese	OB27	12_mos	PBMC	T12	18306.3
H2AXg_pS139	Obese	OB10	0_mos	PBMC	T0	19252.3
H2AXg_pS139	Obese	OB22	0_mos	PBMC	T0	8848.33
H2AXg_pS139	Obese	OB34	0_mos	PBMC	T0	21255.3
H2AXg_pS139	Obese	OB10	6_mos	PBMC	T6	11477.3
H2AXg_pS139	Obese	OB25	6_mos	PBMC	T6	10464.3
H2AXg_pS139	Obese	OB01	12_mos	PBMC	T12	15469
H2AXg_pS139	Obese	OB13	12_mos	PBMC	T12	18585
H2AXg_pS139	Obese	OB28	12_mos	PBMC	T12	36316.7
H2AXg_pS139	Control	05-10		PBMC	NW	45720.7
H2AXg_pS139	Control	08-16		PBMC	NW	8158.33
H2AXg_pS139	Control	11-22		PBMC	NW	17595.7
H2AXg_pS139	Control	14-28		PBMC	NW	5792.33
H2AXg_pS139	Obese	OB11	0_mos	PBMC	T0	42205.7
H2AXg_pS139	Obese	OB23	0_mos	PBMC	T0	9585.67
H2AXg_pS139	Obese	OB35	0_mos	PBMC	T0	7124
H2AXg_pS139	Obese	OB11	6_mos	PBMC	T6	9565.67
H2AXg_pS139	Obese	OB26	6_mos	PBMC	T6	17926
H2AXg_pS139	Obese	OB02	12_mos	PBMC	T12	13685.3
H2AXg_pS139	Obese	OB14	12_mos	PBMC	T12	16061.3
H2AXg_pS139	Obese	OB29	12_mos	PBMC	T12	20582
H2AXg_pS139	Obese	OB12	0_mos	PBMC	T0	10814
H2AXg_pS139	Obese	OB24	0_mos	PBMC	T0	16242
H2AXg_pS139	Obese	OB36	0_mos	PBMC	T0	1750
H2AXg_pS139	Obese	OB12	6_mos	PBMC	T6	21573.3
H2AXg_pS139	Obese	OB27	6_mos	PBMC	T6	37432.7
H2AXg_pS139	Obese	OB03	12_mos	PBMC	T12	6316.83
H2AXg_pS139	Obese	OB15	12_mos	PBMC	T12	44808
H2AXg_pS139	Obese	OB30	12_mos	PBMC	T12	11727
H2AXg_pS139	Control	04-08		PBMC	NW	2219.67
H2AXg_pS139	Obese	OB05	0_mos	PBMC	T0	6430.33
mTOR_pS2481	Obese	OB13	0_mos	PBMC	T0	13240.7
mTOR_pS2481	Obese	OB25	0_mos	PBMC	T0	10777.3
mTOR_pS2481	Obese	OB01	6_mos	PBMC	T6	9379.67
mTOR_pS2481	Obese	OB13	6_mos	PBMC	T6	13757
mTOR_pS2481	Obese	OB28	6_mos	PBMC	T6	12130.3
mTOR_pS2481	Obese	OB04	12_mos	PBMC	T12	12969
mTOR_pS2481	Obese	OB16	12_mos	PBMC	T12	18760.5
mTOR_pS2481	Obese	OB31	12_mos	PBMC	T12	12584
mTOR_pS2481	Obese	OB01	0_mos	PBMC	T0	3461.67
mTOR_pS2481	Obese	OB14	0_mos	PBMC	T0	10945
mTOR_pS2481	Obese	OB26	0_mos	PBMC	T0	18058
mTOR_pS2481	Obese	OB02	6_mos	PBMC	T6	15097.7
mTOR_pS2481	Obese	OB14	6_mos	PBMC	T6	17468.3
mTOR_pS2481	Obese	OB29	6_mos	PBMC	T6	14682
mTOR_pS2481	Obese	OB05	12_mos	PBMC	T12	14905.3
mTOR_pS2481	Obese	OB17	12_mos	PBMC	T12	18481.2
mTOR_pS2481	Obese	OB32	12_mos	PBMC	T12	18792.3
mTOR_pS2481	Obese	OB02	0_mos	PBMC	T0	15755.3
mTOR_pS2481	Obese	OB15	0_mos	PBMC	T0	19092.3
mTOR_pS2481	Obese	OB27	0_mos	PBMC	T0	15766.3
mTOR_pS2481	Obese	OB03	6_mos	PBMC	T6	19678.7
mTOR_pS2481	Obese	OB15	6_mos	PBMC	T6	21441.7
mTOR_pS2481	Obese	OB30	6_mos	PBMC	T6	22233.7
mTOR_pS2481	Obese	OB06	12_mos	PBMC	T12	17112.7
mTOR_pS2481	Obese	OB18	12_mos	PBMC	T12	23573.8
mTOR_pS2481	Obese	OB33	12_mos	PBMC	T12	23416.7
mTOR_pS2481	Obese	OB03	0_mos	PBMC	T0	18110.7
mTOR_pS2481	Obese	OB16	0_mos	PBMC	T0	17264.3
mTOR_pS2481	Obese	OB28	0_mos	PBMC	T0	23627
mTOR_pS2481	Obese	OB04	6_mos	PBMC	T6	21380.3
mTOR_pS2481	Obese	OB16	6_mos	PBMC	T6	21655.3
mTOR_pS2481	Obese	OB31	6_mos	PBMC	T6	15345.7
mTOR_pS2481	Obese	OB07	12_mos	PBMC	T12	25217.3
mTOR_pS2481	Obese	OB19	12_mos	PBMC	T12	16223.7
mTOR_pS2481	Obese	OB34	12_mos	PBMC	T12	19797.3
mTOR_pS2481	Obese	OB04	0_mos	PBMC	T0	13441
mTOR_pS2481	Obese	OB17	0_mos	PBMC	T0	19988.7
mTOR_pS2481	Obese	OB29	0_mos	PBMC	T0	21764.7
mTOR_pS2481	Obese	OB05	6_mos	PBMC	T6	16683
mTOR_pS2481	Obese	OB17	6_mos	PBMC	T6	22225.7
mTOR_pS2481	Obese	OB32	6_mos	PBMC	T6	26643.3
mTOR_pS2481	Obese	OB08	12_mos	PBMC	T12	23128.8
mTOR_pS2481	Obese	OB22	12_mos	PBMC	T12	22928.3
mTOR_pS2481	Obese	OB35	12_mos	PBMC	T12	21253.7
mTOR_pS2481	Obese	OB06	0_mos	PBMC	T0	16083.7
mTOR_pS2481	Obese	OB18	0_mos	PBMC	T0	18998.7
mTOR_pS2481	Obese	OB30	0_mos	PBMC	T0	24350.3
mTOR_pS2481	Obese	OB06	6_mos	PBMC	T6	15148
mTOR_pS2481	Obese	OB18	6_mos	PBMC	T6	23868.3
mTOR_pS2481	Obese	OB33	6_mos	PBMC	T6	21614
mTOR_pS2481	Obese	OB09	12_mos	PBMC	T12	16740.8
mTOR_pS2481	Obese	OB23	12_mos	PBMC	T12	23864.3
mTOR_pS2481	Control	06-12		PBMC	NW	12102.3
mTOR_pS2481	Control	09-18		PBMC	NW	10806.3
mTOR_pS2481	Control	12-24		PBMC	NW	12445
mTOR_pS2481	Control	15-30		PBMC	NW	13687.7
mTOR_pS2481	Obese	OB07	0_mos	PBMC	T0	18773.7
mTOR_pS2481	Obese	OB19	0_mos	PBMC	T0	17697.7
mTOR_pS2481	Obese	OB31	0_mos	PBMC	T0	20765.7
mTOR_pS2481	Obese	OB07	6_mos	PBMC	T6	17189
mTOR_pS2481	Obese	OB21	6_mos	PBMC	T6	19795.3
mTOR_pS2481	Obese	OB34	6_mos	PBMC	T6	25337
mTOR_pS2481	Obese	OB10	12_mos	PBMC	T12	30333.3
mTOR_pS2481	Obese	OB25	12_mos	PBMC	T12	26643.3
mTOR_pS2481	Control	02-04		PBMC	NW	10535
mTOR_pS2481	Obese	OB08	0_mos	PBMC	T0	9693.33
mTOR_pS2481	Obese	OB20	0_mos	PBMC	T0	22926
mTOR_pS2481	Obese	OB32	0_mos	PBMC	T0	19990
mTOR_pS2481	Obese	OB08	6_mos	PBMC	T6	14154.7
mTOR_pS2481	Obese	OB22	6_mos	PBMC	T6	18934.3
mTOR_pS2481	Obese	OB35	6_mos	PBMC	T6	23138.7
mTOR_pS2481	Obese	OB11	12_mos	PBMC	T12	20484
mTOR_pS2481	Obese	OB26	12_mos	PBMC	T12	25085
mTOR_pS2481	Control	07-14		PBMC	NW	15743.7
mTOR_pS2481	Control	10-20		PBMC	NW	14033.3
mTOR_pS2481	Control	13-26		PBMC	NW	15005.7
mTOR_pS2481	Control	16-32		PBMC	NW	17402
mTOR_pS2481	Obese	OB09	0_mos	PBMC	T0	8548.33
mTOR_pS2481	Obese	OB21	0_mos	PBMC	T0	21911.3
mTOR_pS2481	Obese	OB33	0_mos	PBMC	T0	21591.3
mTOR_pS2481	Obese	OB09	6_mos	PBMC	T6	19533
mTOR_pS2481	Obese	OB23	6_mos	PBMC	T6	23652
mTOR_pS2481	Obese	OB36	6_mos	PBMC	T6	10704
mTOR_pS2481	Obese	OB12	12_mos	PBMC	T12	18660.7
mTOR_pS2481	Obese	OB27	12_mos	PBMC	T12	27450.3
mTOR_pS2481	Obese	OB10	0_mos	PBMC	T0	21382
mTOR_pS2481	Obese	OB22	0_mos	PBMC	T0	21714.3
mTOR_pS2481	Obese	OB34	0_mos	PBMC	T0	23159
mTOR_pS2481	Obese	OB10	6_mos	PBMC	T6	25594.3
mTOR_pS2481	Obese	OB25	6_mos	PBMC	T6	11540.3
mTOR_pS2481	Obese	OB01	12_mos	PBMC	T12	17970.8
mTOR_pS2481	Obese	OB13	12_mos	PBMC	T12	23395.7
mTOR_pS2481	Obese	OB28	12_mos	PBMC	T12	29736.7
mTOR_pS2481	Control	05-10		PBMC	NW	13664
mTOR_pS2481	Control	08-16		PBMC	NW	20446
mTOR_pS2481	Control	11-22		PBMC	NW	21646.3
mTOR_pS2481	Control	14-28		PBMC	NW	24591
mTOR_pS2481	Obese	OB11	0_mos	PBMC	T0	22702.3
mTOR_pS2481	Obese	OB23	0_mos	PBMC	T0	23220.3
mTOR_pS2481	Obese	OB35	0_mos	PBMC	T0	24408.7
mTOR_pS2481	Obese	OB11	6_mos	PBMC	T6	25091.7
mTOR_pS2481	Obese	OB26	6_mos	PBMC	T6	28582.3
mTOR_pS2481	Obese	OB02	12_mos	PBMC	T12	22269
mTOR_pS2481	Obese	OB14	12_mos	PBMC	T12	20564
mTOR_pS2481	Obese	OB29	12_mos	PBMC	T12	29741.7
mTOR_pS2481	Obese	OB12	0_mos	PBMC	T0	25952.7
mTOR_pS2481	Obese	OB24	0_mos	PBMC	T0	31049.3
mTOR_pS2481	Obese	OB36	0_mos	PBMC	T0	27505.3
mTOR_pS2481	Obese	OB12	6_mos	PBMC	T6	28644
mTOR_pS2481	Obese	OB27	6_mos	PBMC	T6	30720.7
mTOR_pS2481	Obese	OB03	12_mos	PBMC	T12	26057
mTOR_pS2481	Obese	OB15	12_mos	PBMC	T12	28590.7
mTOR_pS2481	Obese	OB30	12_mos	PBMC	T12	32887
mTOR_pS2481	Control	04-08		PBMC	NW	11071
mTOR_pS2481	Obese	OB05	0_mos	PBMC	T0	12352.3
p15_p16	Obese	OB13	0_mos	PBMC	T0	32877.3
p15_p16	Obese	OB25	0_mos	PBMC	T0	21584.3
p15_p16	Obese	OB01	6_mos	PBMC	T6	12672.3
p15_p16	Obese	OB13	6_mos	PBMC	T6	23868.3
p15_p16	Obese	OB28	6_mos	PBMC	T6	20816.7
p15_p16	Obese	OB04	12_mos	PBMC	T12	25091.7
p15_p16	Obese	OB16	12_mos	PBMC	T12	29673.8
p15_p16	Obese	OB31	12_mos	PBMC	T12	28590.7
p15_p16	Obese	OB01	0_mos	PBMC	T0	29629.3
p15_p16	Obese	OB14	0_mos	PBMC	T0	28211.7
p15_p16	Obese	OB26	0_mos	PBMC	T0	27218
p15_p16	Obese	OB02	6_mos	PBMC	T6	23183.7
p15_p16	Obese	OB14	6_mos	PBMC	T6	36856.7
p15_p16	Obese	OB29	6_mos	PBMC	T6	25994
p15_p16	Obese	OB05	12_mos	PBMC	T12	20714.1
p15_p16	Obese	OB17	12_mos	PBMC	T12	37300.5
p15_p16	Obese	OB32	12_mos	PBMC	T12	31956.3
p15_p16	Obese	OB02	0_mos	PBMC	T0	38188.7
p15_p16	Obese	OB15	0_mos	PBMC	T0	36320.3
p15_p16	Obese	OB27	0_mos	PBMC	T0	29148
p15_p16	Obese	OB03	6_mos	PBMC	T6	25598.7
p15_p16	Obese	OB15	6_mos	PBMC	T6	31926.3
p15_p16	Obese	OB30	6_mos	PBMC	T6	32864
p15_p16	Obese	OB06	12_mos	PBMC	T12	27231.7
p15_p16	Obese	OB18	12_mos	PBMC	T12	37543.3
p15_p16	Obese	OB33	12_mos	PBMC	T12	31283.3
p15_p16	Obese	OB03	0_mos	PBMC	T0	34205.3
p15_p16	Obese	OB16	0_mos	PBMC	T0	25097.7
p15_p16	Obese	OB28	0_mos	PBMC	T0	35958.7
p15_p16	Obese	OB04	6_mos	PBMC	T6	34948.7
p15_p16	Obese	OB16	6_mos	PBMC	T6	37060
p15_p16	Obese	OB31	6_mos	PBMC	T6	34573.3
p15_p16	Obese	OB07	12_mos	PBMC	T12	42530.3
p15_p16	Obese	OB19	12_mos	PBMC	T12	28570.7
p15_p16	Obese	OB34	12_mos	PBMC	T12	39756.3
p15_p16	Obese	OB04	0_mos	PBMC	T0	13656
p15_p16	Obese	OB17	0_mos	PBMC	T0	43051
p15_p16	Obese	OB29	0_mos	PBMC	T0	40168.3
p15_p16	Obese	OB05	6_mos	PBMC	T6	29768.3
p15_p16	Obese	OB17	6_mos	PBMC	T6	38981.3
p15_p16	Obese	OB32	6_mos	PBMC	T6	35958.7
p15_p16	Obese	OB08	12_mos	PBMC	T12	29915.8
p15_p16	Obese	OB22	12_mos	PBMC	T12	37422.7
p15_p16	Obese	OB35	12_mos	PBMC	T12	44825.7
p15_p16	Obese	OB06	0_mos	PBMC	T0	12272.7
p15_p16	Obese	OB18	0_mos	PBMC	T0	35606.7
p15_p16	Obese	OB30	0_mos	PBMC	T0	44008
p15_p16	Obese	OB06	6_mos	PBMC	T6	19421
p15_p16	Obese	OB18	6_mos	PBMC	T6	37426
p15_p16	Obese	OB33	6_mos	PBMC	T6	35253
p15_p16	Obese	OB09	12_mos	PBMC	T12	27199.2
p15_p16	Obese	OB23	12_mos	PBMC	T12	34573.3
p15_p16	Control	06-12		PBMC	NW	15983.3
p15_p16	Control	09-18		PBMC	NW	8394.33
p15_p16	Control	12-24		PBMC	NW	12452
p15_p16	Control	15-30		PBMC	NW	13501.3
p15_p16	Obese	OB07	0_mos	PBMC	T0	33300.3
p15_p16	Obese	OB19	0_mos	PBMC	T0	34554.3
p15_p16	Obese	OB31	0_mos	PBMC	T0	34201
p15_p16	Obese	OB07	6_mos	PBMC	T6	41362.7
p15_p16	Obese	OB21	6_mos	PBMC	T6	40951.3
p15_p16	Obese	OB34	6_mos	PBMC	T6	36699.7
p15_p16	Obese	OB10	12_mos	PBMC	T12	37289.7
p15_p16	Obese	OB25	12_mos	PBMC	T12	32861
p15_p16	Control	02-04		PBMC	NW	26285.7
p15_p16	Obese	OB08	0_mos	PBMC	T0	18377.7
p15_p16	Obese	OB20	0_mos	PBMC	T0	39351.7
p15_p16	Obese	OB32	0_mos	PBMC	T0	33861.3
p15_p16	Obese	OB08	6_mos	PBMC	T6	40586.7
p15_p16	Obese	OB22	6_mos	PBMC	T6	33528
p15_p16	Obese	OB35	6_mos	PBMC	T6	30047.3
p15_p16	Obese	OB11	12_mos	PBMC	T12	29493.7
p15_p16	Obese	OB26	12_mos	PBMC	T12	35601.3
p15_p16	Control	07-14		PBMC	NW	27461.3
p15_p16	Control	10-20		PBMC	NW	31914.7
p15_p16	Control	13-26		PBMC	NW	30675
p15_p16	Control	16-32		PBMC	NW	31308
p15_p16	Obese	OB09	0_mos	PBMC	T0	26657.3
p15_p16	Obese	OB21	0_mos	PBMC	T0	46655
p15_p16	Obese	OB33	0_mos	PBMC	T0	33528
p15_p16	Obese	OB09	6_mos	PBMC	T6	35606.7
p15_p16	Obese	OB23	6_mos	PBMC	T6	32550
p15_p16	Obese	OB36	6_mos	PBMC	T6	22275
p15_p16	Obese	OB12	12_mos	PBMC	T12	32387.3
p15_p16	Obese	OB27	12_mos	PBMC	T12	39351.7
p15_p16	Obese	OB10	0_mos	PBMC	T0	53105.3
p15_p16	Obese	OB22	0_mos	PBMC	T0	40947
p15_p16	Obese	OB34	0_mos	PBMC	T0	37422.7
p15_p16	Obese	OB10	6_mos	PBMC	T6	51535.7
p15_p16	Obese	OB25	6_mos	PBMC	T6	19353.7
p15_p16	Obese	OB01	12_mos	PBMC	T12	29789.5
p15_p16	Obese	OB13	12_mos	PBMC	T12	36316.7
p15_p16	Obese	OB28	12_mos	PBMC	T12	34892.7
p15_p16	Control	05-10		PBMC	NW	28949.3
p15_p16	Control	08-16		PBMC	NW	41774.3
p15_p16	Control	11-22		PBMC	NW	43479.3
p15_p16	Control	14-28		PBMC	NW	30047.3
p15_p16	Obese	OB11	0_mos	PBMC	T0	45276.3
p15_p16	Obese	OB23	0_mos	PBMC	T0	44357.7
p15_p16	Obese	OB35	0_mos	PBMC	T0	34548.7
p15_p16	Obese	OB11	6_mos	PBMC	T6	43479.3
p15_p16	Obese	OB26	6_mos	PBMC	T6	39768.7
p15_p16	Obese	OB02	12_mos	PBMC	T12	33217.7
p15_p16	Obese	OB14	12_mos	PBMC	T12	31294.7
p15_p16	Obese	OB29	12_mos	PBMC	T12	37798.7
p15_p16	Obese	OB12	0_mos	PBMC	T0	35955.3
p15_p16	Obese	OB24	0_mos	PBMC	T0	38566.3
p15_p16	Obese	OB36	0_mos	PBMC	T0	35958.7
p15_p16	Obese	OB12	6_mos	PBMC	T6	35597.3
p15_p16	Obese	OB27	6_mos	PBMC	T6	37802.7
p15_p16	Obese	OB03	12_mos	PBMC	T12	40998.8
p15_p16	Obese	OB15	12_mos	PBMC	T12	34242
p15_p16	Obese	OB30	12_mos	PBMC	T12	37802.7
p15_p16	Control	04-08		PBMC	NW	7177.33
p15_p16	Obese	OB05	0_mos	PBMC	T0	8630
PKFB3	Obese	OB13	0_mos	PBMC	T0	414.667
PKFB3	Obese	OB25	0_mos	PBMC	T0	294.333
PKFB3	Obese	OB01	6_mos	PBMC	T6	890.333
PKFB3	Obese	OB13	6_mos	PBMC	T6	345.113
PKFB3	Obese	OB28	6_mos	PBMC	T6	745.333
PKFB3	Obese	OB04	12_mos	PBMC	T12	508
PKFB3	Obese	OB16	12_mos	PBMC	T12	548.333
PKFB3	Obese	OB31	12_mos	PBMC	T12	130.633
PKFB3	Obese	OB01	0_mos	PBMC	T0	335
PKFB3	Obese	OB14	0_mos	PBMC	T0	1055.67
PKFB3	Obese	OB26	0_mos	PBMC	T0	917
PKFB3	Obese	OB02	6_mos	PBMC	T6	476
PKFB3	Obese	OB14	6_mos	PBMC	T6	1171.67
PKFB3	Obese	OB29	6_mos	PBMC	T6	500.667
PKFB3	Obese	OB05	12_mos	PBMC	T12	878.533
PKFB3	Obese	OB17	12_mos	PBMC	T12	599.333
PKFB3	Obese	OB32	12_mos	PBMC	T12	384.667
PKFB3	Obese	OB02	0_mos	PBMC	T0	859.333
PKFB3	Obese	OB15	0_mos	PBMC	T0	589
PKFB3	Obese	OB27	0_mos	PBMC	T0	679.667
PKFB3	Obese	OB03	6_mos	PBMC	T6	622.667
PKFB3	Obese	OB15	6_mos	PBMC	T6	697.333
PKFB3	Obese	OB30	6_mos	PBMC	T6	893.667
PKFB3	Obese	OB06	12_mos	PBMC	T12	586.667
PKFB3	Obese	OB18	12_mos	PBMC	T12	993
PKFB3	Obese	OB33	12_mos	PBMC	T12	694
PKFB3	Obese	OB03	0_mos	PBMC	T0	958
PKFB3	Obese	OB16	0_mos	PBMC	T0	1619.67
PKFB3	Obese	OB28	0_mos	PBMC	T0	912.333
PKFB3	Obese	OB04	6_mos	PBMC	T6	761.667
PKFB3	Obese	OB16	6_mos	PBMC	T6	892.667
PKFB3	Obese	OB31	6_mos	PBMC	T6	1321
PKFB3	Obese	OB07	12_mos	PBMC	T12	901.833
PKFB3	Obese	OB19	12_mos	PBMC	T12	617.333
PKFB3	Obese	OB34	12_mos	PBMC	T12	374
PKFB3	Obese	OB04	0_mos	PBMC	T0	228.333
PKFB3	Obese	OB17	0_mos	PBMC	T0	547.333
PKFB3	Obese	OB29	0_mos	PBMC	T0	756
PKFB3	Obese	OB05	6_mos	PBMC	T6	868.333
PKFB3	Obese	OB17	6_mos	PBMC	T6	1034.67
PKFB3	Obese	OB32	6_mos	PBMC	T6	658.667
PKFB3	Obese	OB08	12_mos	PBMC	T12	776.333
PKFB3	Obese	OB22	12_mos	PBMC	T12	720.333
PKFB3	Obese	OB35	12_mos	PBMC	T12	524.667
PKFB3	Obese	OB06	0_mos	PBMC	T0	1740.67
PKFB3	Obese	OB18	0_mos	PBMC	T0	514.333
PKFB3	Obese	OB30	0_mos	PBMC	T0	983.333
PKFB3	Obese	OB06	6_mos	PBMC	T6	1903.67
PKFB3	Obese	OB18	6_mos	PBMC	T6	558.667
PKFB3	Obese	OB33	6_mos	PBMC	T6	321.333
PKFB3	Obese	OB09	12_mos	PBMC	T12	597.5
PKFB3	Obese	OB23	12_mos	PBMC	T12	464
PKFB3	Control	06-12		PBMC	NW	1218.67
PKFB3	Control	09-18		PBMC	NW	5326.67
PKFB3	Control	12-24		PBMC	NW	2115.67
PKFB3	Control	15-30		PBMC	NW	2633.33
PKFB3	Obese	OB07	0_mos	PBMC	T0	242.1
PKFB3	Obese	OB19	0_mos	PBMC	T0	704.667
PKFB3	Obese	OB31	0_mos	PBMC	T0	769
PKFB3	Obese	OB07	6_mos	PBMC	T6	688.333
PKFB3	Obese	OB21	6_mos	PBMC	T6	891.333
PKFB3	Obese	OB34	6_mos	PBMC	T6	496.333
PKFB3	Obese	OB10	12_mos	PBMC	T12	800.833
PKFB3	Obese	OB25	12_mos	PBMC	T12	721
PKFB3	Control	02-04		PBMC	NW	629.333
PKFB3	Obese	OB08	0_mos	PBMC	T0	767
PKFB3	Obese	OB20	0_mos	PBMC	T0	724.333
PKFB3	Obese	OB32	0_mos	PBMC	T0	1727.67
PKFB3	Obese	OB08	6_mos	PBMC	T6	742.333
PKFB3	Obese	OB22	6_mos	PBMC	T6	2065.33
PKFB3	Obese	OB35	6_mos	PBMC	T6	872.667
PKFB3	Obese	OB11	12_mos	PBMC	T12	486.5
PKFB3	Obese	OB26	12_mos	PBMC	T12	579.333
PKFB3	Control	07-14		PBMC	NW	1504
PKFB3	Control	10-20		PBMC	NW	2752.67
PKFB3	Control	13-26		PBMC	NW	2023
PKFB3	Control	16-32		PBMC	NW	1660.33
PKFB3	Obese	OB09	0_mos	PBMC	T0	646.667
PKFB3	Obese	OB21	0_mos	PBMC	T0	986
PKFB3	Obese	OB33	0_mos	PBMC	T0	1520.67
PKFB3	Obese	OB09	6_mos	PBMC	T6	595.667
PKFB3	Obese	OB23	6_mos	PBMC	T6	530
PKFB3	Obese	OB36	6_mos	PBMC	T6	251
PKFB3	Obese	OB12	12_mos	PBMC	T12	863
PKFB3	Obese	OB27	12_mos	PBMC	T12	582.667
PKFB3	Obese	OB10	0_mos	PBMC	T0	873.333
PKFB3	Obese	OB22	0_mos	PBMC	T0	834.333
PKFB3	Obese	OB34	0_mos	PBMC	T0	1263
PKFB3	Obese	OB10	6_mos	PBMC	T6	674.667
PKFB3	Obese	OB25	6_mos	PBMC	T6	610
PKFB3	Obese	OB01	12_mos	PBMC	T12	676.833
PKFB3	Obese	OB13	12_mos	PBMC	T12	393.667
PKFB3	Obese	OB28	12_mos	PBMC	T12	751.667
PKFB3	Control	05-10		PBMC	NW	1484.33
PKFB3	Control	08-16		PBMC	NW	2121.67
PKFB3	Control	11-22		PBMC	NW	1583
PKFB3	Control	14-28		PBMC	NW	1668.67
PKFB3	Obese	OB11	0_mos	PBMC	T0	1069.67
PKFB3	Obese	OB23	0_mos	PBMC	T0	734.667
PKFB3	Obese	OB35	0_mos	PBMC	T0	1212.33
PKFB3	Obese	OB11	6_mos	PBMC	T6	480.333
PKFB3	Obese	OB26	6_mos	PBMC	T6	1854.67
PKFB3	Obese	OB02	12_mos	PBMC	T12	609
PKFB3	Obese	OB14	12_mos	PBMC	T12	2186
PKFB3	Obese	OB29	12_mos	PBMC	T12	508.333
PKFB3	Obese	OB12	0_mos	PBMC	T0	1223
PKFB3	Obese	OB24	0_mos	PBMC	T0	1430.33
PKFB3	Obese	OB36	0_mos	PBMC	T0	979.333
PKFB3	Obese	OB12	6_mos	PBMC	T6	751.667
PKFB3	Obese	OB27	6_mos	PBMC	T6	1148.33
PKFB3	Obese	OB03	12_mos	PBMC	T12	601.5
PKFB3	Obese	OB15	12_mos	PBMC	T12	479
PKFB3	Obese	OB30	12_mos	PBMC	T12	819.667
PKFB3	Control	04-08		PBMC	NW	475
PKFB3	Obese	OB05	0_mos	PBMC	T0	1117.67
SAP_JNK_pT183_85	Obese	OB13	0_mos	PBMC	T0	18385.7
SAP_JNK_pT183_85	Obese	OB25	0_mos	PBMC	T0	15467.3
SAP_JNK_pT183_85	Obese	OB01	6_mos	PBMC	T6	11172
SAP_JNK_pT183_85	Obese	OB13	6_mos	PBMC	T6	18201
SAP_JNK_pT183_85	Obese	OB28	6_mos	PBMC	T6	19235
SAP_JNK_pT183_85	Obese	OB04	12_mos	PBMC	T12	18319.7
SAP_JNK_pT183_85	Obese	OB16	12_mos	PBMC	T12	38950
SAP_JNK_pT183_85	Obese	OB31	12_mos	PBMC	T12	21104
SAP_JNK_pT183_85	Obese	OB01	0_mos	PBMC	T0	11936
SAP_JNK_pT183_85	Obese	OB14	0_mos	PBMC	T0	10420
SAP_JNK_pT183_85	Obese	OB26	0_mos	PBMC	T0	29733
SAP_JNK_pT183_85	Obese	OB02	6_mos	PBMC	T6	17964.3
SAP_JNK_pT183_85	Obese	OB14	6_mos	PBMC	T6	18952.7
SAP_JNK_pT183_85	Obese	OB29	6_mos	PBMC	T6	19912.3
SAP_JNK_pT183_85	Obese	OB05	12_mos	PBMC	T12	17275.4
SAP_JNK_pT183_85	Obese	OB17	12_mos	PBMC	T12	22582.3
SAP_JNK_pT183_85	Obese	OB32	12_mos	PBMC	T12	25336
SAP_JNK_pT183_85	Obese	OB02	0_mos	PBMC	T0	19245.7
SAP_JNK_pT183_85	Obese	OB15	0_mos	PBMC	T0	20622.3
SAP_JNK_pT183_85	Obese	OB27	0_mos	PBMC	T0	29733.7
SAP_JNK_pT183_85	Obese	OB03	6_mos	PBMC	T6	21885.7
SAP_JNK_pT183_85	Obese	OB15	6_mos	PBMC	T6	21061.3
SAP_JNK_pT183_85	Obese	OB30	6_mos	PBMC	T6	25862
SAP_JNK_pT183_85	Obese	OB06	12_mos	PBMC	T12	23160.3
SAP_JNK_pT183_85	Obese	OB18	12_mos	PBMC	T12	28276.8
SAP_JNK_pT183_85	Obese	OB33	12_mos	PBMC	T12	34892.7
SAP_JNK_pT183_85	Obese	OB03	0_mos	PBMC	T0	18270
SAP_JNK_pT183_85	Obese	OB16	0_mos	PBMC	T0	21918.3
SAP_JNK_pT183_85	Obese	OB28	0_mos	PBMC	T0	22716.7
SAP_JNK_pT183_85	Obese	OB04	6_mos	PBMC	T6	15230.7
SAP_JNK_pT183_85	Obese	OB16	6_mos	PBMC	T6	33870.7
SAP_JNK_pT183_85	Obese	OB31	6_mos	PBMC	T6	19207
SAP_JNK_pT183_85	Obese	OB07	12_mos	PBMC	T12	22630
SAP_JNK_pT183_85	Obese	OB19	12_mos	PBMC	T12	20682.3
SAP_JNK_pT183_85	Obese	OB34	12_mos	PBMC	T12	27177.3
SAP_JNK_pT183_85	Obese	OB04	0_mos	PBMC	T0	12889.3
SAP_JNK_pT183_85	Obese	OB17	0_mos	PBMC	T0	21211
SAP_JNK_pT183_85	Obese	OB29	0_mos	PBMC	T0	18061
SAP_JNK_pT183_85	Obese	OB05	6_mos	PBMC	T6	13973.3
SAP_JNK_pT183_85	Obese	OB17	6_mos	PBMC	T6	23395.7
SAP_JNK_pT183_85	Obese	OB32	6_mos	PBMC	T6	33523
SAP_JNK_pT183_85	Obese	OB08	12_mos	PBMC	T12	20274.5
SAP_JNK_pT183_85	Obese	OB22	12_mos	PBMC	T12	29748.7
SAP_JNK_pT183_85	Obese	OB35	12_mos	PBMC	T12	26122
SAP_JNK_pT183_85	Obese	OB06	0_mos	PBMC	T0	18516.3
SAP_JNK_pT183_85	Obese	OB18	0_mos	PBMC	T0	16853
SAP_JNK_pT183_85	Obese	OB30	0_mos	PBMC	T0	28869.3
SAP_JNK_pT183_85	Obese	OB06	6_mos	PBMC	T6	12850.7
SAP_JNK_pT183_85	Obese	OB18	6_mos	PBMC	T6	19380.7
SAP_JNK_pT183_85	Obese	OB33	6_mos	PBMC	T6	23864.3
SAP_JNK_pT183_85	Obese	OB09	12_mos	PBMC	T12	8665.17
SAP_JNK_pT183_85	Obese	OB23	12_mos	PBMC	T12	30962.7
SAP_JNK_pT183_85	Control	06-12		PBMC	NW	16031
SAP_JNK_pT183_85	Control	09-18		PBMC	NW	12168
SAP_JNK_pT183_85	Control	12-24		PBMC	NW	17068.3
SAP_JNK_pT183_85	Control	15-30		PBMC	NW	14990
SAP_JNK_pT183_85	Obese	OB07	0_mos	PBMC	T0	17023
SAP_JNK_pT183_85	Obese	OB19	0_mos	PBMC	T0	17766.3
SAP_JNK_pT183_85	Obese	OB31	0_mos	PBMC	T0	19427
SAP_JNK_pT183_85	Obese	OB07	6_mos	PBMC	T6	14472.7
SAP_JNK_pT183_85	Obese	OB21	6_mos	PBMC	T6	16045
SAP_JNK_pT183_85	Obese	OB34	6_mos	PBMC	T6	26911.3
SAP_JNK_pT183_85	Obese	OB10	12_mos	PBMC	T12	13330.8
SAP_JNK_pT183_85	Obese	OB25	12_mos	PBMC	T12	28005
SAP_JNK_pT183_85	Control	02-04		PBMC	NW	9565.33
SAP_JNK_pT183_85	Obese	OB08	0_mos	PBMC	T0	8271.67
SAP_JNK_pT183_85	Obese	OB20	0_mos	PBMC	T0	14180
SAP_JNK_pT183_85	Obese	OB32	0_mos	PBMC	T0	22456.3
SAP_JNK_pT183_85	Obese	OB08	6_mos	PBMC	T6	10088
SAP_JNK_pT183_85	Obese	OB22	6_mos	PBMC	T6	30642
SAP_JNK_pT183_85	Obese	OB35	6_mos	PBMC	T6	25598.7
SAP_JNK_pT183_85	Obese	OB11	12_mos	PBMC	T12	19162.3
SAP_JNK_pT183_85	Obese	OB26	12_mos	PBMC	T12	23168.3
SAP_JNK_pT183_85	Control	07-14		PBMC	NW	14244.7
SAP_JNK_pT183_85	Control	10-20		PBMC	NW	12433.3
SAP_JNK_pT183_85	Control	13-26		PBMC	NW	12889.3
SAP_JNK_pT183_85	Control	16-32		PBMC	NW	14683
SAP_JNK_pT183_85	Obese	OB09	0_mos	PBMC	T0	8375.33
SAP_JNK_pT183_85	Obese	OB21	0_mos	PBMC	T0	14287.3
SAP_JNK_pT183_85	Obese	OB33	0_mos	PBMC	T0	24108.3
SAP_JNK_pT183_85	Obese	OB09	6_mos	PBMC	T6	11993.3
SAP_JNK_pT183_85	Obese	OB23	6_mos	PBMC	T6	18530.3
SAP_JNK_pT183_85	Obese	OB36	6_mos	PBMC	T6	17503.7
SAP_JNK_pT183_85	Obese	OB12	12_mos	PBMC	T12	23925
SAP_JNK_pT183_85	Obese	OB27	12_mos	PBMC	T12	24848
SAP_JNK_pT183_85	Obese	OB10	0_mos	PBMC	T0	15308
SAP_JNK_pT183_85	Obese	OB22	0_mos	PBMC	T0	13715.7
SAP_JNK_pT183_85	Obese	OB34	0_mos	PBMC	T0	14990.3
SAP_JNK_pT183_85	Obese	OB10	6_mos	PBMC	T6	18678.3
SAP_JNK_pT183_85	Obese	OB25	6_mos	PBMC	T6	5726
SAP_JNK_pT183_85	Obese	OB01	12_mos	PBMC	T12	15459.7
SAP_JNK_pT183_85	Obese	OB13	12_mos	PBMC	T12	13844.3
SAP_JNK_pT183_85	Obese	OB28	12_mos	PBMC	T12	19949.3
SAP_JNK_pT183_85	Control	05-10		PBMC	NW	8729.33
SAP_JNK_pT183_85	Control	08-16		PBMC	NW	14405.3
SAP_JNK_pT183_85	Control	11-22		PBMC	NW	14519
SAP_JNK_pT183_85	Control	14-28		PBMC	NW	12994.7
SAP_JNK_pT183_85	Obese	OB11	0_mos	PBMC	T0	12259.7
SAP_JNK_pT183_85	Obese	OB23	0_mos	PBMC	T0	12844
SAP_JNK_pT183_85	Obese	OB35	0_mos	PBMC	T0	12979.3
SAP_JNK_pT183_85	Obese	OB11	6_mos	PBMC	T6	9640
SAP_JNK_pT183_85	Obese	OB26	6_mos	PBMC	T6	10845
SAP_JNK_pT183_85	Obese	OB02	12_mos	PBMC	T12	7942.33
SAP_JNK_pT183_85	Obese	OB14	12_mos	PBMC	T12	10422.7
SAP_JNK_pT183_85	Obese	OB29	12_mos	PBMC	T12	15044
SAP_JNK_pT183_85	Obese	OB12	0_mos	PBMC	T0	12137.3
SAP_JNK_pT183_85	Obese	OB24	0_mos	PBMC	T0	13432.7
SAP_JNK_pT183_85	Obese	OB36	0_mos	PBMC	T0	16182.3
SAP_JNK_pT183_85	Obese	OB12	6_mos	PBMC	T6	8392.33
SAP_JNK_pT183_85	Obese	OB27	6_mos	PBMC	T6	6484.67
SAP_JNK_pT183_85	Obese	OB03	12_mos	PBMC	T12	15407.8
SAP_JNK_pT183_85	Obese	OB15	12_mos	PBMC	T12	4903
SAP_JNK_pT183_85	Obese	OB30	12_mos	PBMC	T12	7080.67
SAP_JNK_pT183_85	Control	04-08		PBMC	NW	8594
SAP_JNK_pT183_85	Obese	OB05	0_mos	PBMC	T0	6547
KAP1_pS284	Obese	OB13	0_mos	PBMC	T0	12335
KAP1_pS284	Obese	OB25	0_mos	PBMC	T0	9657
KAP1_pS284	Obese	OB01	6_mos	PBMC	T6	11337.3
KAP1_pS284	Obese	OB13	6_mos	PBMC	T6	12127.3
KAP1_pS284	Obese	OB28	6_mos	PBMC	T6	17056.3
KAP1_pS284	Obese	OB04	12_mos	PBMC	T12	17469.3
KAP1_pS284	Obese	OB16	12_mos	PBMC	T12	15073.7
KAP1_pS284	Obese	OB31	12_mos	PBMC	T12	9448.33
KAP1_pS284	Obese	OB01	0_mos	PBMC	T0	3327.67
KAP1_pS284	Obese	OB14	0_mos	PBMC	T0	13337
KAP1_pS284	Obese	OB26	0_mos	PBMC	T0	12798.3
KAP1_pS284	Obese	OB02	6_mos	PBMC	T6	11138
KAP1_pS284	Obese	OB14	6_mos	PBMC	T6	16322
KAP1_pS284	Obese	OB29	6_mos	PBMC	T6	9490.33
KAP1_pS284	Obese	OB05	12_mos	PBMC	T12	9950.6
KAP1_pS284	Obese	OB17	12_mos	PBMC	T12	16033
KAP1_pS284	Obese	OB32	12_mos	PBMC	T12	12749
KAP1_pS284	Obese	OB02	0_mos	PBMC	T0	6695.33
KAP1_pS284	Obese	OB15	0_mos	PBMC	T0	12040.3
KAP1_pS284	Obese	OB27	0_mos	PBMC	T0	8434.67
KAP1_pS284	Obese	OB03	6_mos	PBMC	T6	10027.3
KAP1_pS284	Obese	OB15	6_mos	PBMC	T6	14371.7
KAP1_pS284	Obese	OB30	6_mos	PBMC	T6	16435
KAP1_pS284	Obese	OB06	12_mos	PBMC	T12	11204
KAP1_pS284	Obese	OB18	12_mos	PBMC	T12	17735
KAP1_pS284	Obese	OB33	12_mos	PBMC	T12	12247.7
KAP1_pS284	Obese	OB03	0_mos	PBMC	T0	7976.33
KAP1_pS284	Obese	OB16	0_mos	PBMC	T0	10630.3
KAP1_pS284	Obese	OB28	0_mos	PBMC	T0	11443.3
KAP1_pS284	Obese	OB04	6_mos	PBMC	T6	13082.7
KAP1_pS284	Obese	OB16	6_mos	PBMC	T6	12723.3
KAP1_pS284	Obese	OB31	6_mos	PBMC	T6	11908.7
KAP1_pS284	Obese	OB07	12_mos	PBMC	T12	13168.2
KAP1_pS284	Obese	OB19	12_mos	PBMC	T12	9927.67
KAP1_pS284	Obese	OB34	12_mos	PBMC	T12	11074
KAP1_pS284	Obese	OB04	0_mos	PBMC	T0	8398.33
KAP1_pS284	Obese	OB17	0_mos	PBMC	T0	11593.3
KAP1_pS284	Obese	OB29	0_mos	PBMC	T0	12065.3
KAP1_pS284	Obese	OB05	6_mos	PBMC	T6	10327.7
KAP1_pS284	Obese	OB17	6_mos	PBMC	T6	17054
KAP1_pS284	Obese	OB32	6_mos	PBMC	T6	17719.3
KAP1_pS284	Obese	OB08	12_mos	PBMC	T12	12362.5
KAP1_pS284	Obese	OB22	12_mos	PBMC	T12	16951.3
KAP1_pS284	Obese	OB35	12_mos	PBMC	T12	14795.3
KAP1_pS284	Obese	OB06	0_mos	PBMC	T0	10242.3
KAP1_pS284	Obese	OB18	0_mos	PBMC	T0	8647.33
KAP1_pS284	Obese	OB30	0_mos	PBMC	T0	12446.3
KAP1_pS284	Obese	OB06	6_mos	PBMC	T6	11238
KAP1_pS284	Obese	OB18	6_mos	PBMC	T6	10808
KAP1_pS284	Obese	OB33	6_mos	PBMC	T6	11518.7
KAP1_pS284	Obese	OB09	12_mos	PBMC	T12	7593.33
KAP1_pS284	Obese	OB23	12_mos	PBMC	T12	12567
KAP1_pS284	Control	06-12		PBMC	NW	6208.33
KAP1_pS284	Control	09-18		PBMC	NW	10449.7
KAP1_pS284	Control	12-24		PBMC	NW	9563.67
KAP1_pS284	Control	15-30		PBMC	NW	12653.7
KAP1_pS284	Obese	OB07	0_mos	PBMC	T0	12228.3
KAP1_pS284	Obese	OB19	0_mos	PBMC	T0	7260.67
KAP1_pS284	Obese	OB31	0_mos	PBMC	T0	11072.7
KAP1_pS284	Obese	OB07	6_mos	PBMC	T6	9997.33
KAP1_pS284	Obese	OB21	6_mos	PBMC	T6	11040
KAP1_pS284	Obese	OB34	6_mos	PBMC	T6	10968
KAP1_pS284	Obese	OB10	12_mos	PBMC	T12	12742.7
KAP1_pS284	Obese	OB25	12_mos	PBMC	T12	16049.7
KAP1_pS284	Control	02-04		PBMC	NW	7947.33
KAP1_pS284	Obese	OB08	0_mos	PBMC	T0	4349
KAP1_pS284	Obese	OB20	0_mos	PBMC	T0	7671.67
KAP1_pS284	Obese	OB32	0_mos	PBMC	T0	10496.3
KAP1_pS284	Obese	OB08	6_mos	PBMC	T6	9798.33
KAP1_pS284	Obese	OB22	6_mos	PBMC	T6	12146.3
KAP1_pS284	Obese	OB35	6_mos	PBMC	T6	11684
KAP1_pS284	Obese	OB11	12_mos	PBMC	T12	12232
KAP1_pS284	Obese	OB26	12_mos	PBMC	T12	9038
KAP1_pS284	Control	07-14		PBMC	NW	6736
KAP1_pS284	Control	10-20		PBMC	NW	10077.7
KAP1_pS284	Control	13-26		PBMC	NW	8817.33
KAP1_pS284	Control	16-32		PBMC	NW	8025.67
KAP1_pS284	Obese	OB09	0_mos	PBMC	T0	4363.67
KAP1_pS284	Obese	OB21	0_mos	PBMC	T0	9972
KAP1_pS284	Obese	OB33	0_mos	PBMC	T0	7292.33
KAP1_pS284	Obese	OB09	6_mos	PBMC	T6	7607
KAP1_pS284	Obese	OB23	6_mos	PBMC	T6	10138.7
KAP1_pS284	Obese	OB36	6_mos	PBMC	T6	3173
KAP1_pS284	Obese	OB12	12_mos	PBMC	T12	13113
KAP1_pS284	Obese	OB27	12_mos	PBMC	T12	9701.67
KAP1_pS284	Obese	OB10	0_mos	PBMC	T0	8630.33
KAP1_pS284	Obese	OB22	0_mos	PBMC	T0	8317.33
KAP1_pS284	Obese	OB34	0_mos	PBMC	T0	8984.33
KAP1_pS284	Obese	OB10	6_mos	PBMC	T6	10917
KAP1_pS284	Obese	OB25	6_mos	PBMC	T6	5780.33
KAP1_pS284	Obese	OB01	12_mos	PBMC	T12	8740
KAP1_pS284	Obese	OB13	12_mos	PBMC	T12	8451
KAP1_pS284	Obese	OB28	12_mos	PBMC	T12	12151.7
KAP1_pS284	Control	05-10		PBMC	NW	9858
KAP1_pS284	Control	08-16		PBMC	NW	9434.33
KAP1_pS284	Control	11-22		PBMC	NW	9694
KAP1_pS284	Control	14-28		PBMC	NW	7617
KAP1_pS284	Obese	OB11	0_mos	PBMC	T0	7809.67
KAP1_pS284	Obese	OB23	0_mos	PBMC	T0	8557
KAP1_pS284	Obese	OB35	0_mos	PBMC	T0	9990
KAP1_pS284	Obese	OB11	6_mos	PBMC	T6	7033.67
KAP1_pS284	Obese	OB26	6_mos	PBMC	T6	12953.7
KAP1_pS284	Obese	OB02	12_mos	PBMC	T12	6400
KAP1_pS284	Obese	OB14	12_mos	PBMC	T12	10314
KAP1_pS284	Obese	OB29	12_mos	PBMC	T12	9465
KAP1_pS284	Obese	OB12	0_mos	PBMC	T0	6884.67
KAP1_pS284	Obese	OB24	0_mos	PBMC	T0	10661
KAP1_pS284	Obese	OB36	0_mos	PBMC	T0	6851.33
KAP1_pS284	Obese	OB12	6_mos	PBMC	T6	7277
KAP1_pS284	Obese	OB27	6_mos	PBMC	T6	9999.67
KAP1_pS284	Obese	OB03	12_mos	PBMC	T12	9018.33
KAP1_pS284	Obese	OB15	12_mos	PBMC	T12	8153.33
KAP1_pS284	Obese	OB30	12_mos	PBMC	T12	9763.67
KAP1_pS284	Control	04-08		PBMC	NW	6512.33
KAP1_pS284	Obese	OB05	0_mos	PBMC	T0	9126
mTOR_pS2448	Obese	OB13	0_mos	PBMC	T0	15260.7
mTOR_pS2448	Obese	OB25	0_mos	PBMC	T0	20322.3
mTOR_pS2448	Obese	OB01	6_mos	PBMC	T6	9101.33
mTOR_pS2448	Obese	OB13	6_mos	PBMC	T6	23160.3
mTOR_pS2448	Obese	OB28	6_mos	PBMC	T6	24120.7
mTOR_pS2448	Obese	OB04	12_mos	PBMC	T12	18185
mTOR_pS2448	Obese	OB16	12_mos	PBMC	T12	34370.7
mTOR_pS2448	Obese	OB31	12_mos	PBMC	T12	28046.7
mTOR_pS2448	Obese	OB01	0_mos	PBMC	T0	11802
mTOR_pS2448	Obese	OB14	0_mos	PBMC	T0	13062.3
mTOR_pS2448	Obese	OB26	0_mos	PBMC	T0	29736.7
mTOR_pS2448	Obese	OB02	6_mos	PBMC	T6	15985.7
mTOR_pS2448	Obese	OB14	6_mos	PBMC	T6	39747.3
mTOR_pS2448	Obese	OB29	6_mos	PBMC	T6	35601.3
mTOR_pS2448	Obese	OB05	12_mos	PBMC	T12	16502.6
mTOR_pS2448	Obese	OB17	12_mos	PBMC	T12	31392
mTOR_pS2448	Obese	OB32	12_mos	PBMC	T12	34892.7
mTOR_pS2448	Obese	OB02	0_mos	PBMC	T0	21422
mTOR_pS2448	Obese	OB15	0_mos	PBMC	T0	22697
mTOR_pS2448	Obese	OB27	0_mos	PBMC	T0	32534
mTOR_pS2448	Obese	OB03	6_mos	PBMC	T6	20723.3
mTOR_pS2448	Obese	OB15	6_mos	PBMC	T6	36320.3
mTOR_pS2448	Obese	OB30	6_mos	PBMC	T6	35242
mTOR_pS2448	Obese	OB06	12_mos	PBMC	T12	23389.7
mTOR_pS2448	Obese	OB18	12_mos	PBMC	T12	38564.3
mTOR_pS2448	Obese	OB33	12_mos	PBMC	T12	37422.7
mTOR_pS2448	Obese	OB03	0_mos	PBMC	T0	19221
mTOR_pS2448	Obese	OB16	0_mos	PBMC	T0	19524
mTOR_pS2448	Obese	OB28	0_mos	PBMC	T0	37422.7
mTOR_pS2448	Obese	OB04	6_mos	PBMC	T6	21427.3
mTOR_pS2448	Obese	OB16	6_mos	PBMC	T6	42622.7
mTOR_pS2448	Obese	OB31	6_mos	PBMC	T6	23456
mTOR_pS2448	Obese	OB07	12_mos	PBMC	T12	29346
mTOR_pS2448	Obese	OB19	12_mos	PBMC	T12	20119.3
mTOR_pS2448	Obese	OB34	12_mos	PBMC	T12	28575.7
mTOR_pS2448	Obese	OB04	0_mos	PBMC	T0	13415
mTOR_pS2448	Obese	OB17	0_mos	PBMC	T0	20327.7
mTOR_pS2448	Obese	OB29	0_mos	PBMC	T0	25612.3
mTOR_pS2448	Obese	OB05	6_mos	PBMC	T6	16286
mTOR_pS2448	Obese	OB17	6_mos	PBMC	T6	40543.3
mTOR_pS2448	Obese	OB32	6_mos	PBMC	T6	37422.7
mTOR_pS2448	Obese	OB08	12_mos	PBMC	T12	31258
mTOR_pS2448	Obese	OB22	12_mos	PBMC	T12	33207.3
mTOR_pS2448	Obese	OB35	12_mos	PBMC	T12	32542.3
mTOR_pS2448	Obese	OB06	0_mos	PBMC	T0	16614.7
mTOR_pS2448	Obese	OB18	0_mos	PBMC	T0	21425.7
mTOR_pS2448	Obese	OB30	0_mos	PBMC	T0	35672.3
mTOR_pS2448	Obese	OB06	6_mos	PBMC	T6	10502.3
mTOR_pS2448	Obese	OB18	6_mos	PBMC	T6	33279.7
mTOR_pS2448	Obese	OB33	6_mos	PBMC	T6	32261.3
mTOR_pS2448	Obese	OB09	12_mos	PBMC	T12	15736
mTOR_pS2448	Obese	OB23	12_mos	PBMC	T12	33300.3
mTOR_pS2448	Control	06-12		PBMC	NW	19443
mTOR_pS2448	Control	09-18		PBMC	NW	11851
mTOR_pS2448	Control	12-24		PBMC	NW	24227
mTOR_pS2448	Control	15-30		PBMC	NW	15212.7
mTOR_pS2448	Obese	OB07	0_mos	PBMC	T0	20077.3
mTOR_pS2448	Obese	OB19	0_mos	PBMC	T0	14047.3
mTOR_pS2448	Obese	OB31	0_mos	PBMC	T0	32226
mTOR_pS2448	Obese	OB07	6_mos	PBMC	T6	14247.3
mTOR_pS2448	Obese	OB21	6_mos	PBMC	T6	16821.7
mTOR_pS2448	Obese	OB34	6_mos	PBMC	T6	37109.3
mTOR_pS2448	Obese	OB10	12_mos	PBMC	T12	28091
mTOR_pS2448	Obese	OB25	12_mos	PBMC	T12	33528
mTOR_pS2448	Control	02-04		PBMC	NW	19591.7
mTOR_pS2448	Obese	OB08	0_mos	PBMC	T0	6774.33
mTOR_pS2448	Obese	OB20	0_mos	PBMC	T0	13925.7
mTOR_pS2448	Obese	OB32	0_mos	PBMC	T0	26139.7
mTOR_pS2448	Obese	OB08	6_mos	PBMC	T6	8631
mTOR_pS2448	Obese	OB22	6_mos	PBMC	T6	17132
mTOR_pS2448	Obese	OB35	6_mos	PBMC	T6	24848
mTOR_pS2448	Obese	OB11	12_mos	PBMC	T12	20944.8
mTOR_pS2448	Obese	OB26	12_mos	PBMC	T12	35601.3
mTOR_pS2448	Control	07-14		PBMC	NW	14862.3
mTOR_pS2448	Control	10-20		PBMC	NW	8747
mTOR_pS2448	Control	13-26		PBMC	NW	7786.33
mTOR_pS2448	Control	16-32		PBMC	NW	11056.3
mTOR_pS2448	Obese	OB09	0_mos	PBMC	T0	7735.67
mTOR_pS2448	Obese	OB21	0_mos	PBMC	T0	16874.7
mTOR_pS2448	Obese	OB33	0_mos	PBMC	T0	22281.3
mTOR_pS2448	Obese	OB09	6_mos	PBMC	T6	12916
mTOR_pS2448	Obese	OB23	6_mos	PBMC	T6	25870
mTOR_pS2448	Obese	OB36	6_mos	PBMC	T6	12173.7
mTOR_pS2448	Obese	OB12	12_mos	PBMC	T12	33045.5
mTOR_pS2448	Obese	OB27	12_mos	PBMC	T12	30337.3
mTOR_pS2448	Obese	OB10	0_mos	PBMC	T0	19086.3
mTOR_pS2448	Obese	OB22	0_mos	PBMC	T0	13806.3
mTOR_pS2448	Obese	OB34	0_mos	PBMC	T0	24838
mTOR_pS2448	Obese	OB10	6_mos	PBMC	T6	20756.3
mTOR_pS2448	Obese	OB25	6_mos	PBMC	T6	6357
mTOR_pS2448	Obese	OB01	12_mos	PBMC	T12	12908
mTOR_pS2448	Obese	OB13	12_mos	PBMC	T12	24120.7
mTOR_pS2448	Obese	OB28	12_mos	PBMC	T12	32869.3
mTOR_pS2448	Control	05-10		PBMC	NW	12461.7
mTOR_pS2448	Control	08-16		PBMC	NW	15102
mTOR_pS2448	Control	11-22		PBMC	NW	17732.3
mTOR_pS2448	Control	14-28		PBMC	NW	22472
mTOR_pS2448	Obese	OB11	0_mos	PBMC	T0	17853.7
mTOR_pS2448	Obese	OB23	0_mos	PBMC	T0	13606
mTOR_pS2448	Obese	OB35	0_mos	PBMC	T0	25598.7
mTOR_pS2448	Obese	OB11	6_mos	PBMC	T6	16037.3
mTOR_pS2448	Obese	OB26	6_mos	PBMC	T6	27505.3
mTOR_pS2448	Obese	OB02	12_mos	PBMC	T12	12461
mTOR_pS2448	Obese	OB14	12_mos	PBMC	T12	16028
mTOR_pS2448	Obese	OB29	12_mos	PBMC	T12	28094.3
mTOR_pS2448	Obese	OB12	0_mos	PBMC	T0	15352
mTOR_pS2448	Obese	OB24	0_mos	PBMC	T0	14572.3
mTOR_pS2448	Obese	OB36	0_mos	PBMC	T0	32226
mTOR_pS2448	Obese	OB12	6_mos	PBMC	T6	13933.7
mTOR_pS2448	Obese	OB27	6_mos	PBMC	T6	22938.3
mTOR_pS2448	Obese	OB03	12_mos	PBMC	T12	19271.8
mTOR_pS2448	Obese	OB15	12_mos	PBMC	T12	16125.7
mTOR_pS2448	Obese	OB30	12_mos	PBMC	T12	22302.3
mTOR_pS2448	Control	04-08		PBMC	NW	10736.3
mTOR_pS2448	Obese	OB05	0_mos	PBMC	T0	8720
p21	Obese	OB13	0_mos	PBMC	T0	35965
p21	Obese	OB25	0_mos	PBMC	T0	5025.67
p21	Obese	OB01	6_mos	PBMC	T6	20417.3
p21	Obese	OB13	6_mos	PBMC	T6	34548.7
p21	Obese	OB28	6_mos	PBMC	T6	11448
p21	Obese	OB04	12_mos	PBMC	T12	24363.3
p21	Obese	OB16	12_mos	PBMC	T12	20130.5
p21	Obese	OB31	12_mos	PBMC	T12	15357.3
p21	Obese	OB01	0_mos	PBMC	T0	1227.67
p21	Obese	OB14	0_mos	PBMC	T0	5187.67
p21	Obese	OB26	0_mos	PBMC	T0	21549
p21	Obese	OB02	6_mos	PBMC	T6	31898
p21	Obese	OB14	6_mos	PBMC	T6	9322.33
p21	Obese	OB29	6_mos	PBMC	T6	6181.67
p21	Obese	OB05	12_mos	PBMC	T12	13392.5
p21	Obese	OB17	12_mos	PBMC	T12	34218.3
p21	Obese	OB32	12_mos	PBMC	T12	34892.7
p21	Obese	OB02	0_mos	PBMC	T0	30663.7
p21	Obese	OB15	0_mos	PBMC	T0	31572
p21	Obese	OB27	0_mos	PBMC	T0	5078
p21	Obese	OB03	6_mos	PBMC	T6	30962.7
p21	Obese	OB15	6_mos	PBMC	T6	27196.3
p21	Obese	OB30	6_mos	PBMC	T6	24108.3
p21	Obese	OB06	12_mos	PBMC	T12	29452.7
p21	Obese	OB18	12_mos	PBMC	T12	18859.5
p21	Obese	OB33	12_mos	PBMC	T12	32534
p21	Obese	OB03	0_mos	PBMC	T0	35958.7
p21	Obese	OB16	0_mos	PBMC	T0	30642
p21	Obese	OB28	0_mos	PBMC	T0	22490
p21	Obese	OB04	6_mos	PBMC	T6	30642
p21	Obese	OB16	6_mos	PBMC	T6	24601
p21	Obese	OB31	6_mos	PBMC	T6	14371.7
p21	Obese	OB07	12_mos	PBMC	T12	17292.5
p21	Obese	OB19	12_mos	PBMC	T12	24601
p21	Obese	OB34	12_mos	PBMC	T12	30647.3
p21	Obese	OB04	0_mos	PBMC	T0	20293
p21	Obese	OB17	0_mos	PBMC	T0	38953.7
p21	Obese	OB29	0_mos	PBMC	T0	24835.7
p21	Obese	OB05	6_mos	PBMC	T6	13293.3
p21	Obese	OB17	6_mos	PBMC	T6	22485.3
p21	Obese	OB32	6_mos	PBMC	T6	27450.3
p21	Obese	OB08	12_mos	PBMC	T12	18092.2
p21	Obese	OB22	12_mos	PBMC	T12	25091.7
p21	Obese	OB35	12_mos	PBMC	T12	32210
p21	Obese	OB06	0_mos	PBMC	T0	30334
p21	Obese	OB18	0_mos	PBMC	T0	25851.3
p21	Obese	OB30	0_mos	PBMC	T0	25591.7
p21	Obese	OB06	6_mos	PBMC	T6	26636
p21	Obese	OB18	6_mos	PBMC	T6	30334
p21	Obese	OB33	6_mos	PBMC	T6	22700.3
p21	Obese	OB09	12_mos	PBMC	T12	8657.5
p21	Obese	OB23	12_mos	PBMC	T12	37060
p21	Control	06-12		PBMC	NW	10695
p21	Control	09-18		PBMC	NW	14220
p21	Control	12-24		PBMC	NW	32534
p21	Control	15-30		PBMC	NW	17820
p21	Obese	OB07	0_mos	PBMC	T0	20353.3
p21	Obese	OB19	0_mos	PBMC	T0	24350.3
p21	Obese	OB31	0_mos	PBMC	T0	28283
p21	Obese	OB07	6_mos	PBMC	T6	22700.3
p21	Obese	OB21	6_mos	PBMC	T6	27730.7
p21	Obese	OB34	6_mos	PBMC	T6	25349.7
p21	Obese	OB10	12_mos	PBMC	T12	12311.3
p21	Obese	OB25	12_mos	PBMC	T12	15090
p21	Control	02-04		PBMC	NW	1469.33
p21	Obese	OB08	0_mos	PBMC	T0	5299.33
p21	Obese	OB20	0_mos	PBMC	T0	27730.7
p21	Obese	OB32	0_mos	PBMC	T0	21742.3
p21	Obese	OB08	6_mos	PBMC	T6	9935.33
p21	Obese	OB22	6_mos	PBMC	T6	19181
p21	Obese	OB35	6_mos	PBMC	T6	22526.7
p21	Obese	OB11	12_mos	PBMC	T12	27836.8
p21	Obese	OB26	12_mos	PBMC	T12	7308
p21	Control	07-14		PBMC	NW	37050
p21	Control	10-20		PBMC	NW	13386.3
p21	Control	13-26		PBMC	NW	25594.3
p21	Control	16-32		PBMC	NW	14902
p21	Obese	OB09	0_mos	PBMC	T0	1574.67
p21	Obese	OB21	0_mos	PBMC	T0	20199.3
p21	Obese	OB33	0_mos	PBMC	T0	26906.7
p21	Obese	OB09	6_mos	PBMC	T6	31266.3
p21	Obese	OB23	6_mos	PBMC	T6	27461.3
p21	Obese	OB36	6_mos	PBMC	T6	2597.33
p21	Obese	OB12	12_mos	PBMC	T12	19297.7
p21	Obese	OB27	12_mos	PBMC	T12	16273.3
p21	Obese	OB10	0_mos	PBMC	T0	23162.7
p21	Obese	OB22	0_mos	PBMC	T0	25344
p21	Obese	OB34	0_mos	PBMC	T0	21890.3
p21	Obese	OB10	6_mos	PBMC	T6	19479
p21	Obese	OB25	6_mos	PBMC	T6	2182.67
p21	Obese	OB01	12_mos	PBMC	T12	19660.2
p21	Obese	OB13	12_mos	PBMC	T12	26636
p21	Obese	OB28	12_mos	PBMC	T12	19596
p21	Control	05-10		PBMC	NW	18270
p21	Control	08-16		PBMC	NW	25085
p21	Control	11-22		PBMC	NW	26639
p21	Control	14-28		PBMC	NW	22240
p21	Obese	OB11	0_mos	PBMC	T0	26906.7
p21	Obese	OB23	0_mos	PBMC	T0	35596
p21	Obese	OB35	0_mos	PBMC	T0	13911.7
p21	Obese	OB11	6_mos	PBMC	T6	27177.3
p21	Obese	OB26	6_mos	PBMC	T6	10087.7
p21	Obese	OB02	12_mos	PBMC	T12	20830.3
p21	Obese	OB14	12_mos	PBMC	T12	9230
p21	Obese	OB29	12_mos	PBMC	T12	20600
p21	Obese	OB12	0_mos	PBMC	T0	30947
p21	Obese	OB24	0_mos	PBMC	T0	20931.3
p21	Obese	OB36	0_mos	PBMC	T0	9267.67
p21	Obese	OB12	6_mos	PBMC	T6	31889.3
p21	Obese	OB27	6_mos	PBMC	T6	16401
p21	Obese	OB03	12_mos	PBMC	T12	20745.8
p21	Obese	OB15	12_mos	PBMC	T12	22928.3
p21	Obese	OB30	12_mos	PBMC	T12	21756.3
p21	Control	04-08		PBMC	NW	9456.67
p21	Obese	OB05	0_mos	PBMC	T0	9076.33

## Sheet: Table S4
Table S4. Replicate RPPA data of 2 independet experiment. A set of 31 severely obese individuals is shown for adipose tissue and PBMC. Pearson's correlation index was calculated for ATM pS1981 (0.9493, y = 2,5342x _x000B_R² = 0,9381) and γH2AX pS139 (0.9162, y = 1,5394x_x000B_R² = 0,8812).
Antibody	Sample_Type_1	Sample_Name	Sample_Type_2	Sample_Type_3	RPPA_03	RPPA_05
ATM_pS1981	Obese	OB01	T0	PBMC	724.333	3049.33
ATM_pS1981	Obese	OB01	T12	PBMC	5992.33	23162.7
ATM_pS1981	Obese	OB01	T6	PBMC	3684	9803.33
ATM_pS1981	Obese	OB01	VAT	Adipose Tissue	1978.33	7932.33
ATM_pS1981	Obese	OB02	T0	PBMC	3694	9182
ATM_pS1981	Obese	OB02	T12	PBMC	2698	11125.7
ATM_pS1981	Obese	OB02	T6	PBMC	5087	15435.3
ATM_pS1981	Obese	OB02	VAT	Adipose Tissue	595.667	2168.33
ATM_pS1981	Obese	OB02	SAT	Adipose Tissue	569.333	2607.33
ATM_pS1981	Obese	OB03	T0	PBMC	2886.33	9368.33
ATM_pS1981	Obese	OB03	T12	PBMC	2870.33	12262.3
ATM_pS1981	Obese	OB03	T6	PBMC	3505	10125.7
ATM_pS1981	Obese	OB03	VAT	Adipose Tissue	1368	4791
ATM_pS1981	Obese	OB03	SAT	Adipose Tissue	889.667	2534.67
ATM_pS1981	Obese	OB04	T0	PBMC	5106.67	11358.3
ATM_pS1981	Obese	OB04	T12	PBMC	24101.7	39747.3
ATM_pS1981	Obese	OB04	T6	PBMC	12262.3	39351.7
ATM_pS1981	Obese	OB04	VAT	Adipose Tissue	1771.67	3896.33
ATM_pS1981	Obese	OB04	SAT	Adipose Tissue	1107	5421.33
ATM_pS1981	Obese	OB05	T0	PBMC	6149	13495.7
ATM_pS1981	Obese	OB05	T12	PBMC	9052	17636.3
ATM_pS1981	Obese	OB05	T6	PBMC	3703.67	10737.7
ATM_pS1981	Obese	OB05	VAT	Adipose Tissue	1096.33	5173.67
ATM_pS1981	Obese	OB05	SAT	Adipose Tissue	885	3150
ATM_pS1981	Obese	OB06	T0	PBMC	2754.67	7944.33
ATM_pS1981	Obese	OB06	T12	PBMC	4356.67	15751
ATM_pS1981	Obese	OB06	T6	PBMC	4790.67	10994.3
ATM_pS1981	Obese	OB06	VAT	Adipose Tissue	1772	5309
ATM_pS1981	Obese	OB06	SAT	Adipose Tissue	1151.67	6384.67
ATM_pS1981	Obese	OB07	T0	PBMC	6543	24838
ATM_pS1981	Obese	OB07	T12	PBMC	14418.3	38960.7
ATM_pS1981	Obese	OB07	T6	PBMC	6946.67	17669.3
ATM_pS1981	Obese	OB07	VAT	Adipose Tissue	924.667	5391.67
ATM_pS1981	Obese	OB08	T0	PBMC	1416.33	6087.67
ATM_pS1981	Obese	OB08	T12	PBMC	16174.3	30638
ATM_pS1981	Obese	OB08	T6	PBMC	13746	37809
ATM_pS1981	Obese	OB08	VAT	Adipose Tissue	343.667	4454.33
ATM_pS1981	Obese	OB08	SAT	Adipose Tissue	271.667	1867.33
ATM_pS1981	Obese	OB09	T0	PBMC	754	4132
ATM_pS1981	Obese	OB09	T12	PBMC	5278.67	18372
ATM_pS1981	Obese	OB09	T6	PBMC	4040	11876
ATM_pS1981	Obese	OB09	VAT	Adipose Tissue	552.667	2219.67
ATM_pS1981	Obese	OB09	SAT	Adipose Tissue	511.333	3050.67
ATM_pS1981	Obese	OB10	T0	PBMC	7919.67	17608.3
ATM_pS1981	Obese	OB10	T6	PBMC	12903.3	38178.7
ATM_pS1981	Obese	OB10	VAT	Adipose Tissue	633.667	1492
ATM_pS1981	Obese	OB10	SAT	Adipose Tissue	1877	2267
ATM_pS1981	Obese	OB11	T0	PBMC	5187.33	17324.3
ATM_pS1981	Obese	OB11	T6	PBMC	5068	20197.7
ATM_pS1981	Obese	OB11	VAT	Adipose Tissue	1308	2916.67
ATM_pS1981	Obese	OB11	SAT	Adipose Tissue	1358	2400
ATM_pS1981	Obese	OB12	T0	PBMC	3314.67	12242.3
ATM_pS1981	Obese	OB12	T6	PBMC	2971	13057.3
ATM_pS1981	Obese	OB12	VAT	Adipose Tissue	1472	5993.33
ATM_pS1981	Obese	OB12	SAT	Adipose Tissue	1307	2508.67
ATM_pS1981	Obese	OB13	T0	PBMC	9274.67	17494
ATM_pS1981	Obese	OB13	T6	PBMC	7148	17922.3
ATM_pS1981	Obese	OB13	VAT	Adipose Tissue	1004.67	2288
ATM_pS1981	Obese	OB13	SAT	Adipose Tissue	551.333	2350.33
ATM_pS1981	Obese	OB14	T0	PBMC	10662	25604.7
ATM_pS1981	Obese	OB14	T6	PBMC	11825.7	37809
ATM_pS1981	Obese	OB14	VAT	Adipose Tissue	1585.67	3229.67
ATM_pS1981	Obese	OB14	SAT	Adipose Tissue	718.667	2031
ATM_pS1981	Obese	OB15	T0	PBMC	6206.67	21249.7
ATM_pS1981	Obese	OB15	VAT	Adipose Tissue	1106.33	3708
ATM_pS1981	Obese	OB15	SAT	Adipose Tissue	453	2128.67
ATM_pS1981	Obese	OB16	T0	PBMC	3265.67	11080
ATM_pS1981	Obese	OB16	VAT	Adipose Tissue	1331.33	3553
ATM_pS1981	Obese	OB16	SAT	Adipose Tissue	281.333	1669
ATM_pS1981	Obese	OB17	T0	PBMC	6229.67	14519
ATM_pS1981	Obese	OB17	VAT	Adipose Tissue	732	3353.33
ATM_pS1981	Obese	OB17	SAT	Adipose Tissue	2143.67	4891.33
ATM_pS1981	Obese	OB18	T0	PBMC	4315	12261.3
ATM_pS1981	Obese	OB18	VAT	Adipose Tissue	1396.33	5670.67
ATM_pS1981	Obese	OB18	SAT	Adipose Tissue	1031.67	2200
ATM_pS1981	Obese	OB19	T0	PBMC	2073	6285.67
ATM_pS1981	Obese	OB19	VAT	Adipose Tissue	306	4891
ATM_pS1981	Obese	OB19	SAT	Adipose Tissue	4.54e-05	1545.67
ATM_pS1981	Obese	OB20	T0	PBMC	2945	10615.7
ATM_pS1981	Obese	OB20	VAT	Adipose Tissue	1168.67	2815
ATM_pS1981	Obese	OB20	SAT	Adipose Tissue	173.333	661.333
ATM_pS1981	Obese	OB21	T0	PBMC	11148	32869.3
ATM_pS1981	Obese	OB21	VAT	Adipose Tissue	1039.67	2673.67
ATM_pS1981	Obese	OB21	SAT	Adipose Tissue	374.667	997
ATM_pS1981	Obese	OB22	T0	PBMC	5106.33	17650.7
ATM_pS1981	Obese	OB22	VAT	Adipose Tissue	1126.67	2573.33
ATM_pS1981	Obese	OB22	SAT	Adipose Tissue	612.667	3162
ATM_pS1981	Obese	OB23	T0	PBMC	8866.67	32899.3
ATM_pS1981	Obese	OB23	VAT	Adipose Tissue	1011	2368.33
ATM_pS1981	Obese	OB23	SAT	Adipose Tissue	56	1804.67
ATM_pS1981	Obese	OB24	T0	PBMC	18090.7	45713
ATM_pS1981	Obese	OB25	T0	PBMC	2697	8100.67
ATM_pS1981	Obese	OB25	VAT	Adipose Tissue	345.333	3074.67
ATM_pS1981	Obese	OB25	SAT	Adipose Tissue	151.233	2481.67
ATM_pS1981	Obese	OB26	T0	PBMC	16083.7	30946
ATM_pS1981	Obese	OB26	VAT	Adipose Tissue	189.667	792.333
ATM_pS1981	Obese	OB26	SAT	Adipose Tissue	52.2333	847.333
ATM_pS1981	Obese	OB27	T0	PBMC	2526.67	8452.33
ATM_pS1981	Obese	OB27	VAT	Adipose Tissue	4.54e-05	1861.67
ATM_pS1981	Obese	OB27	SAT	Adipose Tissue	4.54e-05	1646
ATM_pS1981	Obese	OB28	T0	PBMC	11153	34892.7
ATM_pS1981	Obese	OB28	VAT	Adipose Tissue	473.333	2563.33
ATM_pS1981	Obese	OB28	SAT	Adipose Tissue	418	1907
ATM_pS1981	Obese	OB29	T0	PBMC	8536	20160
ATM_pS1981	Obese	OB29	VAT	Adipose Tissue	328.333	3609.33
ATM_pS1981	Obese	OB29	SAT	Adipose Tissue	242.667	803.667
ATM_pS1981	Obese	OB30	T0	PBMC	12432.7	32537
ATM_pS1981	Obese	OB30	VAT	Adipose Tissue	298.667	2496
ATM_pS1981	Obese	OB30	SAT	Adipose Tissue	532.333	1570
ATM_pS1981	Obese	OB31	T0	PBMC	9556.67	26917.3
H2AXg_pS139	Obese	OB01	T0	PBMC	417	1116
H2AXg_pS139	Obese	OB01	T12	PBMC	4056	9997.67
H2AXg_pS139	Obese	OB01	T6	PBMC	2358	4365.67
H2AXg_pS139	Obese	OB01	VAT	Adipose Tissue	684.333	5120.67
H2AXg_pS139	Obese	OB02	T0	PBMC	824	1219
H2AXg_pS139	Obese	OB02	T12	PBMC	5994.67	13685.3
H2AXg_pS139	Obese	OB02	T6	PBMC	6298	9130.67
H2AXg_pS139	Obese	OB02	VAT	Adipose Tissue	450	545.333
H2AXg_pS139	Obese	OB02	SAT	Adipose Tissue	158.333	396.667
H2AXg_pS139	Obese	OB03	T0	PBMC	2972	5485.67
H2AXg_pS139	Obese	OB03	T12	PBMC	1669.33	3485.67
H2AXg_pS139	Obese	OB03	T6	PBMC	582	1431
H2AXg_pS139	Obese	OB03	VAT	Adipose Tissue	512.667	1675.67
H2AXg_pS139	Obese	OB03	SAT	Adipose Tissue	480	728.667
H2AXg_pS139	Obese	OB04	T0	PBMC	3943.67	7531.67
H2AXg_pS139	Obese	OB04	T12	PBMC	27448	21956.3
H2AXg_pS139	Obese	OB04	T6	PBMC	5843.67	10441.3
H2AXg_pS139	Obese	OB04	VAT	Adipose Tissue	649.667	1301.17
H2AXg_pS139	Obese	OB04	SAT	Adipose Tissue	431.333	1754.33
H2AXg_pS139	Obese	OB05	T0	PBMC	6407	6430.33
H2AXg_pS139	Obese	OB05	T12	PBMC	2058	2643.89
H2AXg_pS139	Obese	OB05	T6	PBMC	1248	2945.33
H2AXg_pS139	Obese	OB05	VAT	Adipose Tissue	983	2294
H2AXg_pS139	Obese	OB05	SAT	Adipose Tissue	166.4	628.333
H2AXg_pS139	Obese	OB06	T0	PBMC	1892	4632.67
H2AXg_pS139	Obese	OB06	T12	PBMC	2295	4952.33
H2AXg_pS139	Obese	OB06	T6	PBMC	1000.67	2668.33
H2AXg_pS139	Obese	OB06	VAT	Adipose Tissue	514	2391
H2AXg_pS139	Obese	OB06	SAT	Adipose Tissue	469.9	1572.67
H2AXg_pS139	Obese	OB07	T0	PBMC	2251	5448
H2AXg_pS139	Obese	OB07	T12	PBMC	4291	8506
H2AXg_pS139	Obese	OB07	T6	PBMC	2750.67	6300.67
H2AXg_pS139	Obese	OB07	VAT	Adipose Tissue	196.667	1606.67
H2AXg_pS139	Obese	OB08	T0	PBMC	785.333	1255
H2AXg_pS139	Obese	OB08	T12	PBMC	17378.7	28286.7
H2AXg_pS139	Obese	OB08	T6	PBMC	6757.33	19693.7
H2AXg_pS139	Obese	OB08	VAT	Adipose Tissue	316	1239.67
H2AXg_pS139	Obese	OB08	SAT	Adipose Tissue	262	749.667
H2AXg_pS139	Obese	OB09	T0	PBMC	530.333	1580.67
H2AXg_pS139	Obese	OB09	T12	PBMC	3840	8510.67
H2AXg_pS139	Obese	OB09	T6	PBMC	1939.67	4687.67
H2AXg_pS139	Obese	OB09	VAT	Adipose Tissue	239	632.667
H2AXg_pS139	Obese	OB09	SAT	Adipose Tissue	317.667	924.5
H2AXg_pS139	Obese	OB10	T0	PBMC	11814	19252.3
H2AXg_pS139	Obese	OB10	T6	PBMC	4648.33	11477.3
H2AXg_pS139	Obese	OB10	VAT	Adipose Tissue	258.667	737.333
H2AXg_pS139	Obese	OB10	SAT	Adipose Tissue	596	601.333
H2AXg_pS139	Obese	OB11	T0	PBMC	21561.3	42205.7
H2AXg_pS139	Obese	OB11	T6	PBMC	4497	9565.67
H2AXg_pS139	Obese	OB11	VAT	Adipose Tissue	426.667	1236.33
H2AXg_pS139	Obese	OB11	SAT	Adipose Tissue	804.333	698.333
H2AXg_pS139	Obese	OB12	T0	PBMC	4832.67	10814
H2AXg_pS139	Obese	OB12	T6	PBMC	9897	21573.3
H2AXg_pS139	Obese	OB12	VAT	Adipose Tissue	409.333	1883.67
H2AXg_pS139	Obese	OB12	SAT	Adipose Tissue	2139	842.333
H2AXg_pS139	Obese	OB13	T0	PBMC	1733	2348.33
H2AXg_pS139	Obese	OB13	T6	PBMC	3858.67	3734.33
H2AXg_pS139	Obese	OB13	VAT	Adipose Tissue	342.667	690.333
H2AXg_pS139	Obese	OB13	SAT	Adipose Tissue	55.9	436.667
H2AXg_pS139	Obese	OB14	T0	PBMC	13320.3	20065.7
H2AXg_pS139	Obese	OB14	T6	PBMC	4961.67	7112.67
H2AXg_pS139	Obese	OB14	VAT	Adipose Tissue	558	831.333
H2AXg_pS139	Obese	OB14	SAT	Adipose Tissue	456.667	575.333
H2AXg_pS139	Obese	OB15	T0	PBMC	2772.67	8492.33
H2AXg_pS139	Obese	OB15	VAT	Adipose Tissue	403	623
H2AXg_pS139	Obese	OB15	SAT	Adipose Tissue	295	670.333
H2AXg_pS139	Obese	OB16	T0	PBMC	1755	4119.67
H2AXg_pS139	Obese	OB16	VAT	Adipose Tissue	474.333	812.667
H2AXg_pS139	Obese	OB16	SAT	Adipose Tissue	283.333	375.333
H2AXg_pS139	Obese	OB17	T0	PBMC	10029.3	23190
H2AXg_pS139	Obese	OB17	VAT	Adipose Tissue	275.667	962.667
H2AXg_pS139	Obese	OB17	SAT	Adipose Tissue	3288.33	1232.33
H2AXg_pS139	Obese	OB18	T0	PBMC	4935.33	9473
H2AXg_pS139	Obese	OB18	VAT	Adipose Tissue	593.667	1512
H2AXg_pS139	Obese	OB18	SAT	Adipose Tissue	152.937	529
H2AXg_pS139	Obese	OB19	T0	PBMC	1913.33	3393
H2AXg_pS139	Obese	OB19	VAT	Adipose Tissue	153	934.333
H2AXg_pS139	Obese	OB19	SAT	Adipose Tissue	20.6	401.333
H2AXg_pS139	Obese	OB20	T0	PBMC	1684.33	3623
H2AXg_pS139	Obese	OB20	VAT	Adipose Tissue	268.667	564
H2AXg_pS139	Obese	OB20	SAT	Adipose Tissue	210.333	202.433
H2AXg_pS139	Obese	OB21	T0	PBMC	8825.67	19524.3
H2AXg_pS139	Obese	OB21	VAT	Adipose Tissue	339.333	650
H2AXg_pS139	Obese	OB21	SAT	Adipose Tissue	438.667	612.667
H2AXg_pS139	Obese	OB22	T0	PBMC	3521.67	8848.33
H2AXg_pS139	Obese	OB22	VAT	Adipose Tissue	415.333	959.667
H2AXg_pS139	Obese	OB22	SAT	Adipose Tissue	535.667	1980.33
H2AXg_pS139	Obese	OB23	T0	PBMC	3320.33	9585.67
H2AXg_pS139	Obese	OB23	VAT	Adipose Tissue	262	1297.67
H2AXg_pS139	Obese	OB23	SAT	Adipose Tissue	365	2385.67
H2AXg_pS139	Obese	OB24	T0	PBMC	6974.33	16242
H2AXg_pS139	Obese	OB25	T0	PBMC	693	913.667
H2AXg_pS139	Obese	OB25	VAT	Adipose Tissue	4.54e-05	1124.33
H2AXg_pS139	Obese	OB25	SAT	Adipose Tissue	4.54e-05	496.333
H2AXg_pS139	Obese	OB26	T0	PBMC	24588.7	28590.7
H2AXg_pS139	Obese	OB26	VAT	Adipose Tissue	4.54e-05	404
H2AXg_pS139	Obese	OB26	SAT	Adipose Tissue	4.54e-05	224
H2AXg_pS139	Obese	OB27	T0	PBMC	417	1169
H2AXg_pS139	Obese	OB27	VAT	Adipose Tissue	4.54e-05	634.333
H2AXg_pS139	Obese	OB27	SAT	Adipose Tissue	4.54e-05	456.333
H2AXg_pS139	Obese	OB28	T0	PBMC	5524.67	10197.3
H2AXg_pS139	Obese	OB28	VAT	Adipose Tissue	230.667	663.667
H2AXg_pS139	Obese	OB28	SAT	Adipose Tissue	347.667	618.667
H2AXg_pS139	Obese	OB29	T0	PBMC	11041	22960
H2AXg_pS139	Obese	OB29	VAT	Adipose Tissue	177.633	1638.67
H2AXg_pS139	Obese	OB29	SAT	Adipose Tissue	103.233	262
H2AXg_pS139	Obese	OB30	T0	PBMC	8529	15357
H2AXg_pS139	Obese	OB30	VAT	Adipose Tissue	129.8	923.333
H2AXg_pS139	Obese	OB30	SAT	Adipose Tissue	164.667	438
H2AXg_pS139	Obese	OB31	T0	PBMC	4633	9371.33

## Sheet: Table S5
Table S5. Gene expression data. Whole blood gene expression of PGC1-α, DRP1 and SIRT3, from severely obese patients before (T0) and 6 (T6) and 12 (T12) months after bariatric surgery.
Sample_Name	GENE EXP: PGC1-α			GENE EXP: DRP1			GENE EXP: SIRT3
ID	T0	T6	T12	T0	T6	T12	T0	T6	T12
OB01	1	0.54	0.82
OB02	1	0.7	0.57				1	2.02	1.47
OB03	1		1.37	1	1.52	1.4	1	1.52	1.12
OB04	1	4.73	2.11				1	2.78	1.37
OB05	1	2.48	1.3				1	2.02	2.04
OB06	1	1.5	1.65				1	4.34	4.17
OB07	1	0.44	0.37	1	1.13	1.26	1	0.8	1.39
OB08	1	1.75	1.41	1	1.63	2.47	1	1.17	1.43
OB09	1	0.62	0.56				1	0.27	1
OB10	1	1.37	4.59				1	3.04	2.28
OB11	1	0.55	0.8	1	1.03	0.83	1	1.16	1.08
OB12	1	1.32	1.6	1	1.54	1.29	1	1.38	1.73
OB13	1	1.93	1.33	1	2.07	1.94	1	1.51	1.55
OB14	1	2.47	2.97	1	1.48	1.71	1	1.945	1.949
OB15	1	1.01	1.58	1	1.014	1.36	1	1.26	1.67
OB16	1	3.49	4.34	1	4.02	2.97	1	2.22	2.31
OB17	1	0.7	1.7	1	0.92	0.93	1	1.2	1.43
OB18	1	1	1.17	1	0.76	0.98	1	1.23	1.53
OB19				1		0.18	1		0.2
OB20				1			1
OB21	1	1.44		1	1.02
OB22	1	0.61	0.55	1	0.56	0.5	1	0.83	0.87
OB23	1	1.2	1.76	1	1.27	1.07	1	1.06	1.08
OB25	1	1.91	1.47	1	1.7	2.11	1	2.1	2.04
OB26	1	4.4	4.44	1	1.13	0.7	1	0.942	0.913
OB27	1	0.6	0.89	1	1.68	0.82	1	1.153	0.92
OB28
OB29	1	1.54	1.025	1	1.34	1.428	1	1.057	0.8
OB30	1	0.5	0.66	1	0.98	1.35	1	0.906	1.329
OB31	1	2.12	1.94	1	1.77	1.53	1	2.09	1.67
OB32	1	0.47	0.92	1	0.81	1.36	1	0.9	1.31
OB33	1	2.38	1.27	1	1.39	2.46	1	1.37	1.88
OB34	1	0.23	1.1	1	1.06	1.18	1	1.2	1.54
OB35	1	1.62	2.14	1	2.12	2.03	1	0.7	1
OB36	1	0.41		1	1.43		1	1.37

## Sheet: Table S6
Table S6. Droplet Digital™ PCR. mtDNA/nuclDNA values detected in VAT and SAT adipose tissue, and PBMC, from severely obese patients before (T0) and 6 (T6) and 12 (T12) months after bariatric surgery and their respective normal weight (NW) controls.
Sample_Name	Adipose tissue: mtDNA/nuclDNA						Sample_Name	PBMC: mtDNA/nuclDNA
ID	NW-VAT	OB-VAT	NW-SAT	OB-SAT			ID	NW	T0	T6	T12
OB01		585		170			OB01		97	120	123
OB03		497		425			OB02		237	258	330
OB04		440		467			OB03		151	265	243
OB05		219		160			OB04		167	199	126
OB06		280		129			OB05		142	154	248
OB07		377		467			OB06		251	172	244
OB08		274		297			OB07		192	154	162
OB09		440		172			OB08		108	63	134
OB10		390		291			OB09		297	208	197
OB11		228		132			OB10		144	232	175
OB12		347		171			OB11		170	170	149
OB13		345		146			OB12		198	230	139
OB14		390		141			OB13		279	265	112
OB15		217		210			OB14		130	230	139
OB16		237		80			OB15		146	165	139
OB17		203		97			OB16		136	263	80
OB18		277		196			OB17		152	124	127
OB19		196		155			OB18		189	115	122
OB20		174		154			OB19		239		93
OB21		198		165			OB20		202
OB22		291		187			OB21		285	154
OB23		384		164			OB22		360	86	152
OB25		211		142			OB 23		493	89	109
OB26		335		214			OB 24		181
OB27		145		124			OB25		139	103	131
OB28		221		89			OB26		360	101	159
OB29		299		208			OB27		643	144	156
OB30		198		155			OB28		252	193	57
OB32		220		241			OB29		203	98	156
OB33		350		122			OB30		248	166	127
OB34		230		190			OB31		163	129	160
OB35		430		216			OB32		114	337	87
OB36		213		211			OB33		142	122	91
CO1VAT	216						OB34		98	162
CO2VAT	230						OB35		179	177
CO3VAT	267						OB36		132	111
CO4VAT	480						102	193.4
CO5VAT	246						204	477
CO6VAT	295						306
CO1SAT			182				408	157
CO2SAT			169				510	121
CO3SAT			211				612	118.3
CO4SAT			266				714	201
CO5SAT			154				816	190
CO6SAT			400				918	117.3
							1020	138
							1122	115.5
							1224	131.5
							1326	89.5
							1428	198
							1530	132
							1632	165.5

## Sheet: Table S7
Table S7. Droplet Digital™ PCR. Plasma ccf-mtDNA copies/μl, detected from severely obese patients before (T0) and 6 (T6) and 12 (T12) months after bariatric surgery and their respective normal weight (NW) controls.
Sample_Name	Plasma ccf-mtDNA copies/μl
ID	NW	T0	T6	T12
OB02	8.4	8.9	8.5
OB03	5.7	10.8	10.4
OB04	16.6	9.7	10.3
OB05	14.2	15.2	13.1
OB06		19.7	14.7
OB08	22.3	13.4	15.8
OB09	17.6		12.05
OB10	13.7	27.8
OB11	8	9.2	2
OB12	9.4	12.8	3.1
OB13	14.6	11.8	6.5
OB14	14.2	17.3	6.5
OB15	15.9	46.8	8.7
OB16	11.3	15.5
OB17	6.9	35.4	21.1
OB19	11.4
OB22	14.5	5	6.65
OB23	29		1.6
OB25	4.65	3.75	2.6
OB26	18.9	16.8	9.2
OB27	19.8	27.1	9.4
OB28	13.9	7.1	7.3
OB29	22.7	7.5	8.4
OB30	6		1.3
OB31	20.2	26	5.2
OB32	7	3.4	5.1
OB33	2.5	2.3	1.8
OB34	7.4	3	3.4
OB35	7.4	3.8	3
102	1.6
204	2.4
510	8.8
612	9.3
714	1.5
816	4
918	14.2
1020	3.5
1122	7.5
1224	7.35
1326	12.1
1428	4.8
1530	8.4
1632	1.6

## Sheet: Table S8
Table S8: Telomere length in PBMCs from severely obese patients before (T0) and 6 (T6) and 12 (T12) months after bariatric surgery and their respective normal weight (NW) controls (Telo Pfaffl method).
Sample_Name	Telomere length: PBMC
ID	NW	T0	T6	T12
OB01		0.99974	0.970749	1.02986
OB02		1.06578	1.04968	1.01534
OB03		1.19305	1.04605	1.14052
OB04		0.964566	0.97647	0.98781
OB05		1.00476	0.990192
OB06		0.982249	0.988495	1.01471
OB07		1.00531	1.02665	0.993681
OB08		0.995481	0.960226	0.97921
OB09		1.01278	1.02171	1.03672
OB10		0.984343	1.03226
OB11		0.990956	1.01815	0.991269
OB12		1.03126	1.0518	0.953578
OB13		1.04524	1.06914	0.973293
OB14		1.01103	0.98174	0.980468
OB15		1.03269	1.00155	0.977639
OB16		0.989673	0.999113	1.02983
OB17		0.990632	1.02925	1.03109
OB18		1.00009	1.002	0.990551
OB19		1.01672		0.962481
OB20		1.01019
OB21		1.00663	1.01138
OB22		0.988698	0.98945	0.997037
OB23		1.01231	1.03124	0.982201
OB24		0.985039
OB25		1.07892	1.00964	1.02126
OB26		1.02749	0.977654	0.983891
OB27		1.00726	0.994092	0.982947
OB28		1.02713	1.00171	0.976216
OB29		0.992187	0.998811	0.980046
OB30		1.06263	1.00728	0.980721
OB31		1.15984	1.00637	1.0047
OB32		0.987869	0.999236	0.948484
OB33		1.02509	0.967513	0.932915
OB34		1.06261	0.979724	0.94001
OB35		0.973482	0.990199	1.00459
OB36		0.98352	0.995189
2	0.980872
4	1.01913
8	1.01306
10	1.00654
12	0.980647
14	0.909829
16	0.987673
18	0.913495
20	0.973925
22	0.933588
24	0.95787
26	0.988909
28	1.02278
30	1.02299
32	0.966953
